# Supplementary material for: Opportunism or aquatic specialization? Evidence of freshwater fish exploitation at Ohalo II- A waterlogged Upper Paleolithic site
Source: PLoS One. 2018 Jun 18;13(6):e0198747. doi: 10.1371/journal.pone.0198747 (PMC6005578; doi:10.1371/journal.pone.0198747)
Supplement: S1 Table — (XLS) [file pone.0198747.s001.xls]

## Sheet: Ohalo II-Final Data IZ
catalogued No.	Site	Locus	Square	Square no.	Square+no.	subsqaure	Height-min	Height-max	Floor	Skeletal element	Anatomic region	Family	Genus	Species	Genus group
47	Ohalo II	1	E	79	E79	b	212.33	212.41	Floor 2	Pharyngeal bone	Branchial region	Cyprinidae	Acanthobrama	A. terraesanctae	Acanthobrama
48	Ohalo II	1	E	79	E79	b	212.33	212.41	Floor 2	Pharyngeal bone	Branchial region	Cyprinidae	Acanthobrama	A. terraesanctae	Acanthobrama
49	Ohalo II	1	E	79	E79	b	212.33	212.41	Floor 2	Pharyngeal bone	Branchial region	Cyprinidae	Acanthobrama	A. terraesanctae	Acanthobrama
50	Ohalo II	1	E	79	E79	b	212.33	212.41	Floor 2	Pharyngeal bone	Branchial region	Cyprinidae	Acanthobrama	A. terraesanctae	Acanthobrama
51	Ohalo II	1	E	79	E79	b	212.33	212.41	Floor 2	Pharyngeal bone	Branchial region	Cyprinidae	Acanthobrama	A. terraesanctae	Acanthobrama
52	Ohalo II	1	E	79	E79	b	212.33	212.41	Floor 2	Pharyngeal bone	Branchial region	Cyprinidae	Acanthobrama	A. terraesanctae	Acanthobrama
53	Ohalo II	1	E	79	E79	b	212.33	212.41	Floor 2	Pharyngeal bone	Branchial region	Cyprinidae	Acanthobrama	A. terraesanctae	Acanthobrama
54	Ohalo II	1	E	79	E79	b	212.33	212.41	Floor 2	Pharyngeal bone	Branchial region	Cyprinidae	Acanthobrama	A. terraesanctae	Acanthobrama
55	Ohalo II	1	E	79	E79	b	212.33	212.41	Floor 2	Pharyngeal bone	Branchial region	Cyprinidae	Acanthobrama	A. terraesanctae	Acanthobrama
56	Ohalo II	1	E	79	E79	b	212.33	212.41	Floor 2	Pharyngeal bone	Branchial region	Cyprinidae	Acanthobrama	A. terraesanctae	Acanthobrama
57	Ohalo II	1	E	79	E79	c	212.34	212.38	Floor 2	Pharyngeal bone	Branchial region	Cyprinidae	Acanthobrama	A. terraesanctae	Acanthobrama
58	Ohalo II	1	E	79	E79	c	212.34	212.38	Floor 2	Pharyngeal bone	Branchial region	Cyprinidae	Acanthobrama	A. terraesanctae	Acanthobrama
59	Ohalo II	1	E	79	E79	c	212.34	212.38	Floor 2	Pharyngeal bone	Branchial region	Cyprinidae	Acanthobrama	A. terraesanctae	Acanthobrama
60	Ohalo II	1	E	79	E79	c	212.34	212.38	Floor 2	Pharyngeal bone	Branchial region	Cyprinidae	Acanthobrama	A. terraesanctae	Acanthobrama
61	Ohalo II	1	E	79	E79	c	212.34	212.38	Floor 2	Pharyngeal bone	Branchial region	Cyprinidae	Acanthobrama	A. terraesanctae	Acanthobrama
62	Ohalo II	1	E	79	E79	c	212.34	212.38	Floor 2	Pharyngeal bone	Branchial region	Cyprinidae	Acanthobrama	A. terraesanctae	Acanthobrama
63	Ohalo II	1	E	79	E79	c	212.34	212.38	Floor 2	Pharyngeal bone	Branchial region	Cyprinidae	Acanthobrama	A. terraesanctae	Acanthobrama
64	Ohalo II	1	E	79	E79	c	212.34	212.38	Floor 2	Pharyngeal bone	Branchial region	Cyprinidae	Acanthobrama	A. terraesanctae	Acanthobrama
65	Ohalo II	1	E	79	E79	c	212.34	212.38	Floor 2	Pharyngeal bone	Branchial region	Cyprinidae	Acanthobrama	A. terraesanctae	Acanthobrama
66	Ohalo II	1	E	79	E79	c	212.34	212.38	Floor 2	Pharyngeal bone	Branchial region	Cyprinidae	Acanthobrama	A. terraesanctae	Acanthobrama
67	Ohalo II	1	E	79	E79	c	212.34	212.38	Floor 2	Pharyngeal bone	Branchial region	Cyprinidae	Acanthobrama	A. terraesanctae	Acanthobrama
68	Ohalo II	1	E	79	E79	d	.	212.42	Floor 2	Pharyngeal bone	Branchial region	Cyprinidae	Acanthobrama	A. terraesanctae	Acanthobrama
69	Ohalo II	1	E	79	E79	c	212.34	212.38	Floor 2	Pharyngeal bone	Branchial region	Cyprinidae	Acanthobrama	A. terraesanctae	Acanthobrama
70	Ohalo II	1	E	79	E79	c	212.34	212.38	Floor 2	Pharyngeal bone	Branchial region	Cyprinidae	Acanthobrama	A. terraesanctae	Acanthobrama
71	Ohalo II	1	E	79	E79	c	212.34	212.38	Floor 2	Pharyngeal bone	Branchial region	Cyprinidae	Acanthobrama	A. terraesanctae	Acanthobrama
72	Ohalo II	1	E	79	E79	c	212.34	212.38	Floor 2	Pharyngeal bone	Branchial region	Cyprinidae	Acanthobrama	A. terraesanctae	Acanthobrama
73	Ohalo II	1	E	79	E79	c	212.34	212.38	Floor 2	Pharyngeal bone	Branchial region	Cyprinidae	Acanthobrama	A. terraesanctae	Acanthobrama
74	Ohalo II	1	E	79	E79	b	212.33	212.41	Floor 2	Pharyngeal bone	Branchial region	Cyprinidae	Acanthobrama	A. terraesanctae	Acanthobrama
78	Ohalo II	1	E	79	E79	a	212.35	212.41	Floor 2	Pharyngeal teeth	Branchial region	Cyprinidae	Acanthobrama	A. terraesanctae	Acanthobrama
84	Ohalo II	1	E	79	E79	a	212.35	212.41	Floor 2	Pharyngeal bone	Branchial region	Cyprinidae	Acanthobrama	A. terraesanctae	Acanthobrama
88	Ohalo II	1	E	79	E79	a	212.35	212.41	Floor 2	Pharyngeal teeth	Branchial region	Cyprinidae	Acanthobrama	A. terraesanctae	Acanthobrama
89	Ohalo II	1	E	79	E79	b	212.33	212.41	Floor 2	Pharyngeal bone	Branchial region	Cyprinidae	Acanthobrama	A. terraesanctae	Acanthobrama
90	Ohalo II	1	E	79	E79	a	212.35	212.41	Floor 2	Pharyngeal bone	Branchial region	Cyprinidae	Acanthobrama	A. terraesanctae	Acanthobrama
91	Ohalo II	1	E	79	E79	a	212.35	212.41	Floor 2	Pharyngeal bone	Branchial region	Cyprinidae	Acanthobrama	A. terraesanctae	Acanthobrama
92	Ohalo II	1	E	79	E79	b	212.33	212.41	Floor 2	Pharyngeal bone	Branchial region	Cyprinidae	Acanthobrama	A. terraesanctae	Acanthobrama
93	Ohalo II	1	E	79	E79	b	212.33	212.41	Floor 2	Pharyngeal bone	Branchial region	Cyprinidae	Acanthobrama	A. terraesanctae	Acanthobrama
94	Ohalo II	1	E	79	E79	b	212.33	212.41	Floor 2	Pharyngeal bone	Branchial region	Cyprinidae	Acanthobrama	A. terraesanctae	Acanthobrama
95	Ohalo II	1	E	79	E79	a	212.35	212.41	Floor 2	Pharyngeal teeth	Branchial region	Cyprinidae	Acanthobrama	A. terraesanctae	Acanthobrama
96	Ohalo II	1	E	79	E79	a	212.35	212.41	Floor 2	Pharyngeal teeth	Branchial region	Cyprinidae	Acanthobrama	A. terraesanctae	Acanthobrama
97	Ohalo II	1	E	79	E79	a	212.35	212.41	Floor 2	Pharyngeal teeth	Branchial region	Cyprinidae	Acanthobrama	A. terraesanctae	Acanthobrama
98	Ohalo II	1	E	79	E79	a	212.35	212.41	Floor 2	Pharyngeal teeth	Branchial region	Cyprinidae	Acanthobrama	A. terraesanctae	Acanthobrama
99	Ohalo II	1	E	79	E79	a	212.35	212.41	Floor 2	Pharyngeal teeth	Branchial region	Cyprinidae	Acanthobrama	A. terraesanctae	Acanthobrama
100	Ohalo II	1	E	79	E79	a	212.35	212.41	Floor 2	Pharyngeal teeth	Branchial region	Cyprinidae	Acanthobrama	A. terraesanctae	Acanthobrama
101	Ohalo II	1	E	79	E79	a	212.35	212.41	Floor 2	Pharyngeal teeth	Branchial region	Cyprinidae	Acanthobrama	A. terraesanctae	Acanthobrama
102	Ohalo II	1	E	79	E79	c	212.34	212.38	Floor 2	Pharyngeal bone	Branchial region	Cyprinidae	Acanthobrama	A. terraesanctae	Acanthobrama
103	Ohalo II	1	E	79	E79	c	212.34	212.38	Floor 2	Pharyngeal bone	Branchial region	Cyprinidae	Acanthobrama	A. terraesanctae	Acanthobrama
104	Ohalo II	1	E	79	E79	c	212.34	212.38	Floor 2	Pharyngeal bone	Branchial region	Cyprinidae	Acanthobrama	A. terraesanctae	Acanthobrama
105	Ohalo II	1	E	79	E79	c	212.34	212.38	Floor 2	Pharyngeal bone	Branchial region	Cyprinidae	Acanthobrama	A. terraesanctae	Acanthobrama
106	Ohalo II	1	E	79	E79	c	212.34	212.38	Floor 2	Pharyngeal bone	Branchial region	Cyprinidae	Acanthobrama	A. terraesanctae	Acanthobrama
107	Ohalo II	1	E	79	E79	c	212.34	212.38	Floor 2	Pharyngeal bone	Branchial region	Cyprinidae	Acanthobrama	A. terraesanctae	Acanthobrama
108	Ohalo II	1	E	79	E79	c	212.34	212.38	Floor 2	Pharyngeal bone	Branchial region	Cyprinidae	Acanthobrama	A. terraesanctae	Acanthobrama
109	Ohalo II	1	E	79	E79	c	212.34	212.38	Floor 2	Pharyngeal bone	Branchial region	Cyprinidae	Acanthobrama	A. terraesanctae	Acanthobrama
110	Ohalo II	1	E	79	E79	c	212.34	212.38	Floor 2	Pharyngeal bone	Branchial region	Cyprinidae	Acanthobrama	A. terraesanctae	Acanthobrama
111	Ohalo II	1	E	79	E79	c	212.34	212.38	Floor 2	Pharyngeal bone	Branchial region	Cyprinidae	Acanthobrama	A. terraesanctae	Acanthobrama
112	Ohalo II	1	E	79	E79	c	212.34	212.38	Floor 2	Pharyngeal bone	Branchial region	Cyprinidae	Acanthobrama	A. terraesanctae	Acanthobrama
113	Ohalo II	1	E	79	E79	c	212.34	212.38	Floor 2	Pharyngeal bone	Branchial region	Cyprinidae	Acanthobrama	A. terraesanctae	Acanthobrama
114	Ohalo II	1	E	79	E79	c	212.34	212.38	Floor 2	Pharyngeal bone	Branchial region	Cyprinidae	Acanthobrama	A. terraesanctae	Acanthobrama
115	Ohalo II	1	E	79	E79	c	212.34	212.38	Floor 2	Pharyngeal bone	Branchial region	Cyprinidae	Acanthobrama	A. terraesanctae	Acanthobrama
116	Ohalo II	1	E	79	E79	c	212.34	212.38	Floor 2	Pharyngeal bone	Branchial region	Cyprinidae	Acanthobrama	A. terraesanctae	Acanthobrama
117	Ohalo II	1	E	79	E79	c	212.34	212.38	Floor 2	Pharyngeal bone	Branchial region	Cyprinidae	Acanthobrama	A. terraesanctae	Acanthobrama
118	Ohalo II	1	E	79	E79	c	212.34	212.38	Floor 2	Pharyngeal bone	Branchial region	Cyprinidae	Acanthobrama	A. terraesanctae	Acanthobrama
119	Ohalo II	1	E	79	E79	c	212.34	212.38	Floor 2	Pharyngeal bone	Branchial region	Cyprinidae	Acanthobrama	A. terraesanctae	Acanthobrama
120	Ohalo II	1	E	79	E79	c	212.34	212.38	Floor 2	Pharyngeal bone	Branchial region	Cyprinidae	Acanthobrama	A. terraesanctae	Acanthobrama
141	Ohalo II	1	E	79	E79	c	212.34	212.38	Floor 2	Pharyngeal bone	Branchial region	Cyprinidae	Acanthobrama	A. terraesanctae	Acanthobrama
142	Ohalo II	1	E	79	E79	c	212.34	212.38	Floor 2	Pharyngeal bone	Branchial region	Cyprinidae	Acanthobrama	A. terraesanctae	Acanthobrama
143	Ohalo II	1	E	79	E79	c	212.34	212.38	Floor 2	Pharyngeal bone	Branchial region	Cyprinidae	Acanthobrama	A. terraesanctae	Acanthobrama
144	Ohalo II	1	E	79	E79	c	212.34	212.38	Floor 2	Pharyngeal bone	Branchial region	Cyprinidae	Acanthobrama	A. terraesanctae	Acanthobrama
145	Ohalo II	1	E	79	E79	c	212.34	212.38	Floor 2	Pharyngeal bone	Branchial region	Cyprinidae	Acanthobrama	A. terraesanctae	Acanthobrama
146	Ohalo II	1	E	79	E79	c	212.34	212.38	Floor 2	Pharyngeal bone	Branchial region	Cyprinidae	Acanthobrama	A. terraesanctae	Acanthobrama
147	Ohalo II	1	E	79	E79	c	212.34	212.38	Floor 2	Pharyngeal bone	Branchial region	Cyprinidae	Acanthobrama	A. terraesanctae	Acanthobrama
148	Ohalo II	1	E	79	E79	c	212.34	212.38	Floor 2	Pharyngeal bone	Branchial region	Cyprinidae	Acanthobrama	A. terraesanctae	Acanthobrama
149	Ohalo II	1	E	79	E79	c	212.34	212.38	Floor 2	Pharyngeal bone	Branchial region	Cyprinidae	Acanthobrama	A. terraesanctae	Acanthobrama
150	Ohalo II	1	E	79	E79	c	212.34	212.38	Floor 2	Pharyngeal bone	Branchial region	Cyprinidae	Acanthobrama	A. terraesanctae	Acanthobrama
151	Ohalo II	1	E	79	E79	c	212.34	212.38	Floor 2	Pharyngeal bone	Branchial region	Cyprinidae	Acanthobrama	A. terraesanctae	Acanthobrama
152	Ohalo II	1	E	79	E79	c	212.34	212.38	Floor 2	Pharyngeal bone	Branchial region	Cyprinidae	Acanthobrama	A. terraesanctae	Acanthobrama
153	Ohalo II	1	E	79	E79	c	212.34	212.38	Floor 2	Pharyngeal bone	Branchial region	Cyprinidae	Acanthobrama	A. terraesanctae	Acanthobrama
154	Ohalo II	1	E	79	E79	c	212.34	212.38	Floor 2	Pharyngeal bone	Branchial region	Cyprinidae	Acanthobrama	A. terraesanctae	Acanthobrama
155	Ohalo II	1	E	79	E79	c	212.34	212.38	Floor 2	Pharyngeal bone	Branchial region	Cyprinidae	Acanthobrama	A. terraesanctae	Acanthobrama
156	Ohalo II	1	E	79	E79	c	212.34	212.38	Floor 2	Pharyngeal bone	Branchial region	Cyprinidae	Acanthobrama	A. terraesanctae	Acanthobrama
157	Ohalo II	1	E	79	E79	c	212.34	212.38	Floor 2	Pharyngeal bone	Branchial region	Cyprinidae	Acanthobrama	A. terraesanctae	Acanthobrama
158	Ohalo II	1	E	79	E79	c	212.34	212.38	Floor 2	Pharyngeal bone	Branchial region	Cyprinidae	Acanthobrama	A. terraesanctae	Acanthobrama
159	Ohalo II	1	E	79	E79	c	212.34	212.38	Floor 2	Pharyngeal bone	Branchial region	Cyprinidae	Acanthobrama	A. terraesanctae	Acanthobrama
160	Ohalo II	1	E	79	E79	c	212.34	212.38	Floor 2	Pharyngeal bone	Branchial region	Cyprinidae	Acanthobrama	A. terraesanctae	Acanthobrama
161	Ohalo II	1	E	79	E79	c	212.34	212.38	Floor 2	Pharyngeal bone	Branchial region	Cyprinidae	Acanthobrama	A. terraesanctae	Acanthobrama
162	Ohalo II	1	E	79	E79	c	212.34	212.38	Floor 2	Pharyngeal bone	Branchial region	Cyprinidae	Acanthobrama	A. terraesanctae	Acanthobrama
163	Ohalo II	1	E	79	E79	c	212.34	212.38	Floor 2	Pharyngeal bone	Branchial region	Cyprinidae	Acanthobrama	A. terraesanctae	Acanthobrama
164	Ohalo II	1	E	79	E79	c	212.34	212.38	Floor 2	Pharyngeal bone	Branchial region	Cyprinidae	Acanthobrama	A. terraesanctae	Acanthobrama
165	Ohalo II	1	E	79	E79	c	212.34	212.38	Floor 2	Pharyngeal bone	Branchial region	Cyprinidae	Acanthobrama	A. terraesanctae	Acanthobrama
166	Ohalo II	1	E	79	E79	c	212.34	212.38	Floor 2	Pharyngeal bone	Branchial region	Cyprinidae	Acanthobrama	A. terraesanctae	Acanthobrama
167	Ohalo II	1	E	79	E79	c	212.34	212.38	Floor 2	Pharyngeal bone	Branchial region	Cyprinidae	Acanthobrama	A. terraesanctae	Acanthobrama
168	Ohalo II	1	E	79	E79	c	212.34	212.38	Floor 2	Pharyngeal bone	Branchial region	Cyprinidae	Acanthobrama	A. terraesanctae	Acanthobrama
169	Ohalo II	1	E	79	E79	c	212.34	212.38	Floor 2	Pharyngeal bone	Branchial region	Cyprinidae	Acanthobrama	A. terraesanctae	Acanthobrama
170	Ohalo II	1	E	79	E79	c	212.34	212.38	Floor 2	Pharyngeal bone	Branchial region	Cyprinidae	Acanthobrama	A. terraesanctae	Acanthobrama
171	Ohalo II	1	E	79	E79	c	212.34	212.38	Floor 2	Pharyngeal bone	Branchial region	Cyprinidae	Acanthobrama	A. terraesanctae	Acanthobrama
172	Ohalo II	1	E	79	E79	c	212.34	212.38	Floor 2	Pharyngeal bone	Branchial region	Cyprinidae	Acanthobrama	A. terraesanctae	Acanthobrama
173	Ohalo II	1	E	79	E79	c	212.34	212.38	Floor 2	Pharyngeal bone	Branchial region	Cyprinidae	Acanthobrama	A. terraesanctae	Acanthobrama
174	Ohalo II	1	E	79	E79	c	212.34	212.38	Floor 2	Pharyngeal bone	Branchial region	Cyprinidae	Acanthobrama	A. terraesanctae	Acanthobrama
175	Ohalo II	1	E	79	E79	c	212.34	212.38	Floor 2	Pharyngeal bone	Branchial region	Cyprinidae	Acanthobrama	A. terraesanctae	Acanthobrama
176	Ohalo II	1	E	79	E79	c	212.34	212.38	Floor 2	Pharyngeal bone	Branchial region	Cyprinidae	Acanthobrama	A. terraesanctae	Acanthobrama
177	Ohalo II	1	E	79	E79	c	212.34	212.38	Floor 2	Pharyngeal bone	Branchial region	Cyprinidae	Acanthobrama	A. terraesanctae	Acanthobrama
178	Ohalo II	1	E	79	E79	c	212.34	212.38	Floor 2	Pharyngeal bone	Branchial region	Cyprinidae	Acanthobrama	A. terraesanctae	Acanthobrama
179	Ohalo II	1	E	79	E79	c	212.34	212.38	Floor 2	Pharyngeal bone	Branchial region	Cyprinidae	Acanthobrama	A. terraesanctae	Acanthobrama
180	Ohalo II	1	E	79	E79	c	212.34	212.38	Floor 2	Pharyngeal bone	Branchial region	Cyprinidae	Acanthobrama	A. terraesanctae	Acanthobrama
181	Ohalo II	1	E	79	E79	c	212.34	212.38	Floor 2	Pharyngeal teeth	Branchial region	Cyprinidae	Acanthobrama	A. terraesanctae	Acanthobrama
182	Ohalo II	1	E	79	E79	c	212.34	212.38	Floor 2	Pharyngeal teeth	Branchial region	Cyprinidae	Acanthobrama	A. terraesanctae	Acanthobrama
183	Ohalo II	1	E	79	E79	c	212.34	212.38	Floor 2	Pharyngeal teeth	Branchial region	Cyprinidae	Acanthobrama	A. terraesanctae	Acanthobrama
184	Ohalo II	1	E	79	E79	c	212.34	212.38	Floor 2	Pharyngeal teeth	Branchial region	Cyprinidae	Acanthobrama	A. terraesanctae	Acanthobrama
185	Ohalo II	1	E	79	E79	c	212.34	212.38	Floor 2	Pharyngeal teeth	Branchial region	Cyprinidae	Acanthobrama	A. terraesanctae	Acanthobrama
186	Ohalo II	1	E	79	E79	c	212.34	212.38	Floor 2	Pharyngeal teeth	Branchial region	Cyprinidae	Acanthobrama	A. terraesanctae	Acanthobrama
187	Ohalo II	1	E	79	E79	c	212.34	212.38	Floor 2	Pharyngeal teeth	Branchial region	Cyprinidae	Acanthobrama	A. terraesanctae	Acanthobrama
188	Ohalo II	1	E	79	E79	c	212.34	212.38	Floor 2	Pharyngeal teeth	Branchial region	Cyprinidae	Acanthobrama	A. terraesanctae	Acanthobrama
189	Ohalo II	1	E	79	E79	c	212.34	212.38	Floor 2	Pharyngeal teeth	Branchial region	Cyprinidae	Acanthobrama	A. terraesanctae	Acanthobrama
190	Ohalo II	1	E	79	E79	c	212.34	212.38	Floor 2	Pharyngeal teeth	Branchial region	Cyprinidae	Acanthobrama	A. terraesanctae	Acanthobrama
191	Ohalo II	1	E	79	E79	c	212.34	212.38	Floor 2	Pharyngeal teeth	Branchial region	Cyprinidae	Acanthobrama	A. terraesanctae	Acanthobrama
192	Ohalo II	1	E	79	E79	c	212.34	212.38	Floor 2	Pharyngeal teeth	Branchial region	Cyprinidae	Acanthobrama	A. terraesanctae	Acanthobrama
193	Ohalo II	1	E	79	E79	c	212.34	212.38	Floor 2	Pharyngeal teeth	Branchial region	Cyprinidae	Acanthobrama	A. terraesanctae	Acanthobrama
194	Ohalo II	1	E	79	E79	c	212.34	212.38	Floor 2	Pharyngeal teeth	Branchial region	Cyprinidae	Acanthobrama	A. terraesanctae	Acanthobrama
195	Ohalo II	1	E	79	E79	c	212.34	212.38	Floor 2	Pharyngeal teeth	Branchial region	Cyprinidae	Acanthobrama	A. terraesanctae	Acanthobrama
196	Ohalo II	1	E	79	E79	c	212.34	212.38	Floor 2	Pharyngeal teeth	Branchial region	Cyprinidae	Acanthobrama	A. terraesanctae	Acanthobrama
197	Ohalo II	1	E	79	E79	c	212.34	212.38	Floor 2	Pharyngeal teeth	Branchial region	Cyprinidae	Acanthobrama	A. terraesanctae	Acanthobrama
198	Ohalo II	1	E	79	E79	c	212.34	212.38	Floor 2	Pharyngeal teeth	Branchial region	Cyprinidae	Acanthobrama	A. terraesanctae	Acanthobrama
199	Ohalo II	1	E	79	E79	c	212.34	212.38	Floor 2	Pharyngeal teeth	Branchial region	Cyprinidae	Acanthobrama	A. terraesanctae	Acanthobrama
200	Ohalo II	1	E	79	E79	c	212.34	212.38	Floor 2	Pharyngeal teeth	Branchial region	Cyprinidae	Acanthobrama	A. terraesanctae	Acanthobrama
201	Ohalo II	1	E	79	E79	c	212.34	212.38	Floor 2	Pharyngeal teeth	Branchial region	Cyprinidae	Acanthobrama	A. terraesanctae	Acanthobrama
202	Ohalo II	1	E	79	E79	c	212.34	212.38	Floor 2	Pharyngeal teeth	Branchial region	Cyprinidae	Acanthobrama	A. terraesanctae	Acanthobrama
203	Ohalo II	1	E	79	E79	c	212.34	212.38	Floor 2	Pharyngeal teeth	Branchial region	Cyprinidae	Acanthobrama	A. terraesanctae	Acanthobrama
204	Ohalo II	1	E	79	E79	c	212.34	212.38	Floor 2	Pharyngeal teeth	Branchial region	Cyprinidae	Acanthobrama	A. terraesanctae	Acanthobrama
205	Ohalo II	1	E	79	E79	c	212.34	212.38	Floor 2	Pharyngeal teeth	Branchial region	Cyprinidae	Acanthobrama	A. terraesanctae	Acanthobrama
206	Ohalo II	1	E	79	E79	c	212.34	212.38	Floor 2	Pharyngeal teeth	Branchial region	Cyprinidae	Acanthobrama	A. terraesanctae	Acanthobrama
207	Ohalo II	1	E	79	E79	c	212.34	212.38	Floor 2	Pharyngeal teeth	Branchial region	Cyprinidae	Acanthobrama	A. terraesanctae	Acanthobrama
208	Ohalo II	1	E	79	E79	c	212.34	212.38	Floor 2	Pharyngeal teeth	Branchial region	Cyprinidae	Acanthobrama	A. terraesanctae	Acanthobrama
209	Ohalo II	1	E	79	E79	c	212.34	212.38	Floor 2	Pharyngeal teeth	Branchial region	Cyprinidae	Acanthobrama	A. terraesanctae	Acanthobrama
210	Ohalo II	1	E	79	E79	c	212.34	212.38	Floor 2	Pharyngeal teeth	Branchial region	Cyprinidae	Acanthobrama	A. terraesanctae	Acanthobrama
211	Ohalo II	1	E	79	E79	c	212.34	212.38	Floor 2	Pharyngeal teeth	Branchial region	Cyprinidae	Acanthobrama	A. terraesanctae	Acanthobrama
212	Ohalo II	1	E	79	E79	c	212.34	212.38	Floor 2	Pharyngeal teeth	Branchial region	Cyprinidae	Acanthobrama	A. terraesanctae	Acanthobrama
213	Ohalo II	1	E	79	E79	c	212.34	212.38	Floor 2	Pharyngeal teeth	Branchial region	Cyprinidae	Acanthobrama	A. terraesanctae	Acanthobrama
214	Ohalo II	1	E	79	E79	c	212.34	212.38	Floor 2	Pharyngeal teeth	Branchial region	Cyprinidae	Acanthobrama	A. terraesanctae	Acanthobrama
215	Ohalo II	1	E	79	E79	c	212.34	212.38	Floor 2	Pharyngeal teeth	Branchial region	Cyprinidae	Acanthobrama	A. terraesanctae	Acanthobrama
216	Ohalo II	1	E	79	E79	c	212.34	212.38	Floor 2	Pharyngeal teeth	Branchial region	Cyprinidae	Acanthobrama	A. terraesanctae	Acanthobrama
217	Ohalo II	1	E	79	E79	c	212.34	212.38	Floor 2	Pharyngeal teeth	Branchial region	Cyprinidae	Acanthobrama	A. terraesanctae	Acanthobrama
218	Ohalo II	1	E	79	E79	c	212.34	212.38	Floor 2	Pharyngeal teeth	Branchial region	Cyprinidae	Acanthobrama	A. terraesanctae	Acanthobrama
219	Ohalo II	1	E	79	E79	c	212.34	212.38	Floor 2	Pharyngeal teeth	Branchial region	Cyprinidae	Acanthobrama	A. terraesanctae	Acanthobrama
220	Ohalo II	1	E	79	E79	c	212.34	212.38	Floor 2	Pharyngeal teeth	Branchial region	Cyprinidae	Acanthobrama	A. terraesanctae	Acanthobrama
221	Ohalo II	1	E	79	E79	c	212.34	212.38	Floor 2	Pharyngeal teeth	Branchial region	Cyprinidae	Acanthobrama	A. terraesanctae	Acanthobrama
222	Ohalo II	1	E	79	E79	c	212.34	212.38	Floor 2	Pharyngeal teeth	Branchial region	Cyprinidae	Acanthobrama	A. terraesanctae	Acanthobrama
223	Ohalo II	1	E	79	E79	c	212.34	212.38	Floor 2	Pharyngeal teeth	Branchial region	Cyprinidae	Acanthobrama	A. terraesanctae	Acanthobrama
224	Ohalo II	1	E	79	E79	c	212.34	212.38	Floor 2	Pharyngeal teeth	Branchial region	Cyprinidae	Acanthobrama	A. terraesanctae	Acanthobrama
225	Ohalo II	1	E	79	E79	c	212.34	212.38	Floor 2	Pharyngeal teeth	Branchial region	Cyprinidae	Acanthobrama	A. terraesanctae	Acanthobrama
226	Ohalo II	1	E	79	E79	c	212.34	212.38	Floor 2	Pharyngeal teeth	Branchial region	Cyprinidae	Acanthobrama	A. terraesanctae	Acanthobrama
227	Ohalo II	1	E	79	E79	c	212.34	212.38	Floor 2	Pharyngeal teeth	Branchial region	Cyprinidae	Acanthobrama	A. terraesanctae	Acanthobrama
228	Ohalo II	1	E	79	E79	c	212.34	212.38	Floor 2	Pharyngeal teeth	Branchial region	Cyprinidae	Acanthobrama	A. terraesanctae	Acanthobrama
229	Ohalo II	1	E	79	E79	c	212.34	212.38	Floor 2	Pharyngeal teeth	Branchial region	Cyprinidae	Acanthobrama	A. terraesanctae	Acanthobrama
230	Ohalo II	1	E	79	E79	c	212.34	212.38	Floor 2	Pharyngeal teeth	Branchial region	Cyprinidae	Acanthobrama	A. terraesanctae	Acanthobrama
231	Ohalo II	1	E	79	E79	c	212.34	212.38	Floor 2	Pharyngeal teeth	Branchial region	Cyprinidae	Acanthobrama	A. terraesanctae	Acanthobrama
232	Ohalo II	1	E	79	E79	c	212.34	212.38	Floor 2	Pharyngeal teeth	Branchial region	Cyprinidae	Acanthobrama	A. terraesanctae	Acanthobrama
233	Ohalo II	1	E	79	E79	c	212.34	212.38	Floor 2	Pharyngeal teeth	Branchial region	Cyprinidae	Acanthobrama	A. terraesanctae	Acanthobrama
234	Ohalo II	1	E	79	E79	c	212.34	212.38	Floor 2	Pharyngeal teeth	Branchial region	Cyprinidae	Acanthobrama	A. terraesanctae	Acanthobrama
235	Ohalo II	1	E	79	E79	c	212.34	212.38	Floor 2	Pharyngeal teeth	Branchial region	Cyprinidae	Acanthobrama	A. terraesanctae	Acanthobrama
236	Ohalo II	1	E	79	E79	c	212.34	212.38	Floor 2	Pharyngeal teeth	Branchial region	Cyprinidae	Acanthobrama	A. terraesanctae	Acanthobrama
237	Ohalo II	1	E	79	E79	c	212.34	212.38	Floor 2	Pharyngeal teeth	Branchial region	Cyprinidae	Acanthobrama	A. terraesanctae	Acanthobrama
238	Ohalo II	1	E	79	E79	c	212.34	212.38	Floor 2	Pharyngeal teeth	Branchial region	Cyprinidae	Acanthobrama	A. terraesanctae	Acanthobrama
239	Ohalo II	1	E	79	E79	c	212.34	212.38	Floor 2	Pharyngeal teeth	Branchial region	Cyprinidae	Acanthobrama	A. terraesanctae	Acanthobrama
240	Ohalo II	1	E	79	E79	c	212.34	212.38	Floor 2	Pharyngeal teeth	Branchial region	Cyprinidae	Acanthobrama	A. terraesanctae	Acanthobrama
241	Ohalo II	1	E	79	E79	c	212.34	212.38	Floor 2	Pharyngeal teeth	Branchial region	Cyprinidae	Acanthobrama	A. terraesanctae	Acanthobrama
242	Ohalo II	1	E	79	E79	c	212.34	212.38	Floor 2	Pharyngeal teeth	Branchial region	Cyprinidae	Acanthobrama	A. terraesanctae	Acanthobrama
243	Ohalo II	1	E	79	E79	c	212.34	212.38	Floor 2	Pharyngeal teeth	Branchial region	Cyprinidae	Acanthobrama	A. terraesanctae	Acanthobrama
244	Ohalo II	1	E	79	E79	c	212.34	212.38	Floor 2	Pharyngeal teeth	Branchial region	Cyprinidae	Acanthobrama	A. terraesanctae	Acanthobrama
245	Ohalo II	1	E	79	E79	c	212.34	212.38	Floor 2	Pharyngeal teeth	Branchial region	Cyprinidae	Acanthobrama	A. terraesanctae	Acanthobrama
246	Ohalo II	1	E	79	E79	c	212.34	212.38	Floor 2	Pharyngeal teeth	Branchial region	Cyprinidae	Acanthobrama	A. terraesanctae	Acanthobrama
247	Ohalo II	1	E	79	E79	c	212.34	212.38	Floor 2	Pharyngeal teeth	Branchial region	Cyprinidae	Acanthobrama	A. terraesanctae	Acanthobrama
248	Ohalo II	1	E	79	E79	c	212.34	212.38	Floor 2	Pharyngeal teeth	Branchial region	Cyprinidae	Acanthobrama	A. terraesanctae	Acanthobrama
250	Ohalo II	1	E	79	E79	c	212.34	212.38	Floor 2	Pharyngeal teeth	Branchial region	Cyprinidae	Acanthobrama	A. terraesanctae	Acanthobrama
251	Ohalo II	1	E	79	E79	c	212.34	212.38	Floor 2	Pharyngeal teeth	Branchial region	Cyprinidae	Acanthobrama	A. terraesanctae	Acanthobrama
256	Ohalo II	1	E	79	E79	c	212.34	212.38	Floor 2	Pharyngeal teeth	Branchial region	Cyprinidae	Acanthobrama	A. terraesanctae	Acanthobrama
257	Ohalo II	1	E	79	E79	c	212.34	212.38	Floor 2	Pharyngeal teeth	Branchial region	Cyprinidae	Acanthobrama	A. terraesanctae	Acanthobrama
258	Ohalo II	1	E	79	E79	c	212.34	212.38	Floor 2	Pharyngeal teeth	Branchial region	Cyprinidae	Acanthobrama	A. terraesanctae	Acanthobrama
259	Ohalo II	1	E	79	E79	c	212.34	212.38	Floor 2	Pharyngeal teeth	Branchial region	Cyprinidae	Acanthobrama	A. terraesanctae	Acanthobrama
260	Ohalo II	1	E	79	E79	c	212.34	212.38	Floor 2	Pharyngeal teeth	Branchial region	Cyprinidae	Acanthobrama	A. terraesanctae	Acanthobrama
261	Ohalo II	1	E	79	E79	c	212.34	212.38	Floor 2	Pharyngeal teeth	Branchial region	Cyprinidae	Acanthobrama	A. terraesanctae	Acanthobrama
262	Ohalo II	1	E	79	E79	c	212.34	212.38	Floor 2	Pharyngeal teeth	Branchial region	Cyprinidae	Acanthobrama	A. terraesanctae	Acanthobrama
263	Ohalo II	1	E	79	E79	c	212.34	212.38	Floor 2	Pharyngeal teeth	Branchial region	Cyprinidae	Acanthobrama	A. terraesanctae	Acanthobrama
264	Ohalo II	1	E	79	E79	c	212.34	212.38	Floor 2	Pharyngeal teeth	Branchial region	Cyprinidae	Acanthobrama	A. terraesanctae	Acanthobrama
273	Ohalo II	1	E	79	E79	c	212.34	212.38	Floor 2	Pharyngeal teeth	Branchial region	Cyprinidae	Acanthobrama	A. terraesanctae	Acanthobrama
274	Ohalo II	1	E	79	E79	c	212.34	212.38	Floor 2	Pharyngeal teeth	Branchial region	Cyprinidae	Acanthobrama	A. terraesanctae	Acanthobrama
275	Ohalo II	1	E	79	E79	c	212.34	212.38	Floor 2	Pharyngeal teeth	Branchial region	Cyprinidae	Acanthobrama	A. terraesanctae	Acanthobrama
276	Ohalo II	1	E	79	E79	c	212.34	212.38	Floor 2	Pharyngeal teeth	Branchial region	Cyprinidae	Acanthobrama	A. terraesanctae	Acanthobrama
281	Ohalo II	1	E	79	E79	c	212.34	212.38	Floor 2	Pharyngeal teeth	Branchial region	Cyprinidae	Acanthobrama	A. terraesanctae	Acanthobrama
282	Ohalo II	1	E	79	E79	c	212.34	212.38	Floor 2	Pharyngeal teeth	Branchial region	Cyprinidae	Acanthobrama	A. terraesanctae	Acanthobrama
283	Ohalo II	1	E	79	E79	c	212.34	212.38	Floor 2	Pharyngeal teeth	Branchial region	Cyprinidae	Acanthobrama	A. terraesanctae	Acanthobrama
284	Ohalo II	1	E	79	E79	c	212.34	212.38	Floor 2	Pharyngeal teeth	Branchial region	Cyprinidae	Acanthobrama	A. terraesanctae	Acanthobrama
285	Ohalo II	1	E	79	E79	c	212.34	212.38	Floor 2	Pharyngeal teeth	Branchial region	Cyprinidae	Acanthobrama	A. terraesanctae	Acanthobrama
286	Ohalo II	1	E	79	E79	c	212.34	212.38	Floor 2	Pharyngeal teeth	Branchial region	Cyprinidae	Acanthobrama	A. terraesanctae	Acanthobrama
287	Ohalo II	1	E	79	E79	c	212.34	212.38	Floor 2	Pharyngeal teeth	Branchial region	Cyprinidae	Acanthobrama	A. terraesanctae	Acanthobrama
288	Ohalo II	1	E	79	E79	c	212.34	212.38	Floor 2	Pharyngeal teeth	Branchial region	Cyprinidae	Acanthobrama	A. terraesanctae	Acanthobrama
289	Ohalo II	1	E	79	E79	c	212.34	212.38	Floor 2	Pharyngeal teeth	Branchial region	Cyprinidae	Acanthobrama	A. terraesanctae	Acanthobrama
290	Ohalo II	1	E	79	E79	c	212.34	212.38	Floor 2	Pharyngeal teeth	Branchial region	Cyprinidae	Acanthobrama	A. terraesanctae	Acanthobrama
291	Ohalo II	1	E	79	E79	c	212.34	212.38	Floor 2	Pharyngeal teeth	Branchial region	Cyprinidae	Acanthobrama	A. terraesanctae	Acanthobrama
292	Ohalo II	1	E	79	E79	c	212.34	212.38	Floor 2	Pharyngeal teeth	Branchial region	Cyprinidae	Acanthobrama	A. terraesanctae	Acanthobrama
293	Ohalo II	1	E	79	E79	c	212.34	212.38	Floor 2	Pharyngeal teeth	Branchial region	Cyprinidae	Acanthobrama	A. terraesanctae	Acanthobrama
294	Ohalo II	1	E	79	E79	c	212.34	212.38	Floor 2	Pharyngeal teeth	Branchial region	Cyprinidae	Acanthobrama	A. terraesanctae	Acanthobrama
295	Ohalo II	1	E	79	E79	c	212.34	212.38	Floor 2	Pharyngeal teeth	Branchial region	Cyprinidae	Acanthobrama	A. terraesanctae	Acanthobrama
296	Ohalo II	1	E	79	E79	c	212.34	212.38	Floor 2	Pharyngeal teeth	Branchial region	Cyprinidae	Acanthobrama	A. terraesanctae	Acanthobrama
297	Ohalo II	1	E	79	E79	c	212.34	212.38	Floor 2	Pharyngeal teeth	Branchial region	Cyprinidae	Acanthobrama	A. terraesanctae	Acanthobrama
298	Ohalo II	1	E	79	E79	c	212.34	212.38	Floor 2	Pharyngeal teeth	Branchial region	Cyprinidae	Acanthobrama	A. terraesanctae	Acanthobrama
299	Ohalo II	1	E	79	E79	c	212.34	212.38	Floor 2	Pharyngeal teeth	Branchial region	Cyprinidae	Acanthobrama	A. terraesanctae	Acanthobrama
300	Ohalo II	1	E	79	E79	c	212.34	212.38	Floor 2	Pharyngeal teeth	Branchial region	Cyprinidae	Acanthobrama	A. terraesanctae	Acanthobrama
301	Ohalo II	1	E	79	E79	c	212.34	212.38	Floor 2	Pharyngeal teeth	Branchial region	Cyprinidae	Acanthobrama	A. terraesanctae	Acanthobrama
302	Ohalo II	1	E	79	E79	c	212.34	212.38	Floor 2	Pharyngeal teeth	Branchial region	Cyprinidae	Acanthobrama	A. terraesanctae	Acanthobrama
303	Ohalo II	1	E	79	E79	c	212.34	212.38	Floor 2	Pharyngeal teeth	Branchial region	Cyprinidae	Acanthobrama	A. terraesanctae	Acanthobrama
304	Ohalo II	1	E	79	E79	c	212.34	212.38	Floor 2	Pharyngeal teeth	Branchial region	Cyprinidae	Acanthobrama	A. terraesanctae	Acanthobrama
305	Ohalo II	1	E	79	E79	c	212.34	212.38	Floor 2	Pharyngeal teeth	Branchial region	Cyprinidae	Acanthobrama	A. terraesanctae	Acanthobrama
306	Ohalo II	1	E	79	E79	c	212.34	212.38	Floor 2	Pharyngeal teeth	Branchial region	Cyprinidae	Acanthobrama	A. terraesanctae	Acanthobrama
307	Ohalo II	1	E	79	E79	c	212.34	212.38	Floor 2	Pharyngeal teeth	Branchial region	Cyprinidae	Acanthobrama	A. terraesanctae	Acanthobrama
308	Ohalo II	1	E	79	E79	c	212.34	212.38	Floor 2	Pharyngeal teeth	Branchial region	Cyprinidae	Acanthobrama	A. terraesanctae	Acanthobrama
309	Ohalo II	1	E	79	E79	c	212.34	212.38	Floor 2	Pharyngeal teeth	Branchial region	Cyprinidae	Acanthobrama	A. terraesanctae	Acanthobrama
310	Ohalo II	1	E	79	E79	c	212.34	212.38	Floor 2	Pharyngeal teeth	Branchial region	Cyprinidae	Acanthobrama	A. terraesanctae	Acanthobrama
311	Ohalo II	1	E	79	E79	c	212.34	212.38	Floor 2	Pharyngeal teeth	Branchial region	Cyprinidae	Acanthobrama	A. terraesanctae	Acanthobrama
312	Ohalo II	1	E	79	E79	c	212.34	212.38	Floor 2	Pharyngeal teeth	Branchial region	Cyprinidae	Acanthobrama	A. terraesanctae	Acanthobrama
313	Ohalo II	1	E	79	E79	c	212.34	212.38	Floor 2	Pharyngeal teeth	Branchial region	Cyprinidae	Acanthobrama	A. terraesanctae	Acanthobrama
314	Ohalo II	1	E	79	E79	c	212.34	212.38	Floor 2	Pharyngeal teeth	Branchial region	Cyprinidae	Acanthobrama	A. terraesanctae	Acanthobrama
469	Ohalo II	1	E	80	E80	c	212.35	212.43	Floor 2	Pharyngeal bone	Branchial region	Cyprinidae	Acanthobrama	A. terraesanctae	Acanthobrama
470	Ohalo II	1	E	80	E80	c	212.35	212.43	Floor 2	Pharyngeal bone	Branchial region	Cyprinidae	Acanthobrama	A. terraesanctae	Acanthobrama
471	Ohalo II	1	E	80	E80	c	212.35	212.43	Floor 2	Pharyngeal bone	Branchial region	Cyprinidae	Acanthobrama	A. terraesanctae	Acanthobrama
472	Ohalo II	1	E	80	E80	c	212.35	212.43	Floor 2	Pharyngeal bone	Branchial region	Cyprinidae	Acanthobrama	A. terraesanctae	Acanthobrama
473	Ohalo II	1	E	80	E80	c	212.35	212.43	Floor 2	Pharyngeal bone	Branchial region	Cyprinidae	Acanthobrama	A. terraesanctae	Acanthobrama
474	Ohalo II	1	E	80	E80	c	212.35	212.43	Floor 2	Pharyngeal bone	Branchial region	Cyprinidae	Acanthobrama	A. terraesanctae	Acanthobrama
475	Ohalo II	1	E	80	E80	c	212.35	212.43	Floor 2	Pharyngeal bone	Branchial region	Cyprinidae	Acanthobrama	A. terraesanctae	Acanthobrama
476	Ohalo II	1	E	80	E80	c	212.35	212.43	Floor 2	Pharyngeal bone	Branchial region	Cyprinidae	Acanthobrama	A. terraesanctae	Acanthobrama
477	Ohalo II	1	E	80	E80	c	212.35	212.43	Floor 2	Pharyngeal bone	Branchial region	Cyprinidae	Acanthobrama	A. terraesanctae	Acanthobrama
478	Ohalo II	1	E	80	E80	c	212.35	212.43	Floor 2	Pharyngeal bone	Branchial region	Cyprinidae	Acanthobrama	A. terraesanctae	Acanthobrama
479	Ohalo II	1	E	80	E80	c	212.35	212.43	Floor 2	Pharyngeal bone	Branchial region	Cyprinidae	Acanthobrama	A. terraesanctae	Acanthobrama
480	Ohalo II	1	E	80	E80	c	212.35	212.43	Floor 2	Pharyngeal bone	Branchial region	Cyprinidae	Acanthobrama	A. terraesanctae	Acanthobrama
481	Ohalo II	1	E	80	E80	c	212.35	212.43	Floor 2	Pharyngeal bone	Branchial region	Cyprinidae	Acanthobrama	A. terraesanctae	Acanthobrama
482	Ohalo II	1	E	80	E80	c	212.35	212.43	Floor 2	Pharyngeal bone	Branchial region	Cyprinidae	Acanthobrama	A. terraesanctae	Acanthobrama
483	Ohalo II	1	E	80	E80	c	212.35	212.43	Floor 2	Pharyngeal bone	Branchial region	Cyprinidae	Acanthobrama	A. terraesanctae	Acanthobrama
484	Ohalo II	1	E	80	E80	c	212.35	212.43	Floor 2	Pharyngeal bone	Branchial region	Cyprinidae	Acanthobrama	A. terraesanctae	Acanthobrama
485	Ohalo II	1	E	80	E80	c	212.35	212.43	Floor 2	Pharyngeal bone	Branchial region	Cyprinidae	Acanthobrama	A. terraesanctae	Acanthobrama
486	Ohalo II	1	E	80	E80	c	212.35	212.43	Floor 2	Pharyngeal bone	Branchial region	Cyprinidae	Acanthobrama	A. terraesanctae	Acanthobrama
487	Ohalo II	1	E	80	E80	c	212.35	212.43	Floor 2	Pharyngeal bone	Branchial region	Cyprinidae	Acanthobrama	A. terraesanctae	Acanthobrama
488	Ohalo II	1	E	80	E80	c	212.35	212.43	Floor 2	Pharyngeal bone	Branchial region	Cyprinidae	Acanthobrama	A. terraesanctae	Acanthobrama
489	Ohalo II	1	E	80	E80	c	212.35	212.43	Floor 2	Pharyngeal bone	Branchial region	Cyprinidae	Acanthobrama	A. terraesanctae	Acanthobrama
490	Ohalo II	1	E	80	E80	c	212.35	212.43	Floor 2	Pharyngeal bone	Branchial region	Cyprinidae	Acanthobrama	A. terraesanctae	Acanthobrama
491	Ohalo II	1	E	80	E80	c	212.35	212.43	Floor 2	Pharyngeal bone	Branchial region	Cyprinidae	Acanthobrama	A. terraesanctae	Acanthobrama
493	Ohalo II	1	E	80	E80	c	212.35	212.43	Floor 2	Pharyngeal bone	Branchial region	Cyprinidae	Acanthobrama	A. terraesanctae	Acanthobrama
494	Ohalo II	1	E	80	E80	c	212.35	212.43	Floor 2	Pharyngeal bone	Branchial region	Cyprinidae	Acanthobrama	A. terraesanctae	Acanthobrama
495	Ohalo II	1	E	80	E80	c	212.35	212.43	Floor 2	Pharyngeal bone	Branchial region	Cyprinidae	Acanthobrama	A. terraesanctae	Acanthobrama
502	Ohalo II	1	E	80	E80	c	212.35	212.43	Floor 2	Pharyngeal bone	Branchial region	Cyprinidae	Acanthobrama	A. terraesanctae	Acanthobrama
503	Ohalo II	1	E	80	E80	c	212.35	212.43	Floor 2	Pharyngeal bone	Branchial region	Cyprinidae	Acanthobrama	A. terraesanctae	Acanthobrama
504	Ohalo II	1	E	80	E80	c	212.35	212.43	Floor 2	Pharyngeal bone	Branchial region	Cyprinidae	Acanthobrama	A. terraesanctae	Acanthobrama
505	Ohalo II	1	E	80	E80	c	212.35	212.43	Floor 2	Pharyngeal bone	Branchial region	Cyprinidae	Acanthobrama	A. terraesanctae	Acanthobrama
506	Ohalo II	1	E	80	E80	c	212.35	212.43	Floor 2	Pharyngeal bone	Branchial region	Cyprinidae	Acanthobrama	A. terraesanctae	Acanthobrama
507	Ohalo II	1	E	80	E80	c	212.35	212.43	Floor 2	Pharyngeal bone	Branchial region	Cyprinidae	Acanthobrama	A. terraesanctae	Acanthobrama
508	Ohalo II	1	E	80	E80	c	212.35	212.43	Floor 2	Pharyngeal bone	Branchial region	Cyprinidae	Acanthobrama	A. terraesanctae	Acanthobrama
509	Ohalo II	1	E	80	E80	c	212.35	212.43	Floor 2	Pharyngeal bone	Branchial region	Cyprinidae	Acanthobrama	A. terraesanctae	Acanthobrama
510	Ohalo II	1	E	80	E80	c	212.35	212.43	Floor 2	Pharyngeal bone	Branchial region	Cyprinidae	Acanthobrama	A. terraesanctae	Acanthobrama
511	Ohalo II	1	E	80	E80	c	212.35	212.43	Floor 2	Pharyngeal bone	Branchial region	Cyprinidae	Acanthobrama	A. terraesanctae	Acanthobrama
512	Ohalo II	1	E	80	E80	c	212.35	212.43	Floor 2	Pharyngeal bone	Branchial region	Cyprinidae	Acanthobrama	A. terraesanctae	Acanthobrama
617	Ohalo II	1	E	80	E80	c	212.35	212.43	Floor 2	Pharyngeal teeth	Branchial region	Cyprinidae	Acanthobrama	A. terraesanctae	Acanthobrama
618	Ohalo II	1	E	80	E80	c	212.35	212.43	Floor 2	Pharyngeal teeth	Branchial region	Cyprinidae	Acanthobrama	A. terraesanctae	Acanthobrama
619	Ohalo II	1	E	80	E80	c	212.35	212.43	Floor 2	Pharyngeal teeth	Branchial region	Cyprinidae	Acanthobrama	A. terraesanctae	Acanthobrama
620	Ohalo II	1	E	80	E80	c	212.35	212.43	Floor 2	Pharyngeal teeth	Branchial region	Cyprinidae	Acanthobrama	A. terraesanctae	Acanthobrama
629	Ohalo II	1	E	80	E80	d	212.37	212.4	Floor 1	Pharyngeal bone	Branchial region	Cyprinidae	Acanthobrama	A. terraesanctae	Acanthobrama
630	Ohalo II	1	E	80	E80	d	212.37	212.4	Floor 1	Pharyngeal bone	Branchial region	Cyprinidae	Acanthobrama	A. terraesanctae	Acanthobrama
632	Ohalo II	1	E	80	E80	d	212.37	212.4	Floor 1	Pharyngeal bone	Branchial region	Cyprinidae	Acanthobrama	A. terraesanctae	Acanthobrama
633	Ohalo II	1	E	80	E80	d	212.37	212.4	Floor 1	Pharyngeal bone	Branchial region	Cyprinidae	Acanthobrama	A. terraesanctae	Acanthobrama
635	Ohalo II	1	E	80	E80	d	212.37	212.4	Floor 1	Pharyngeal bone	Branchial region	Cyprinidae	Acanthobrama	A. terraesanctae	Acanthobrama
636	Ohalo II	1	E	80	E80	d	212.42	212.45	Floor 2	Pharyngeal bone	Branchial region	Cyprinidae	Acanthobrama	A. terraesanctae	Acanthobrama
637	Ohalo II	1	E	80	E80	d	212.35	212.37	Floor 1	Pharyngeal bone	Branchial region	Cyprinidae	Acanthobrama	A. terraesanctae	Acanthobrama
639	Ohalo II	1	E	80	E80	d	212.37	212.4	Floor 1	Pharyngeal bone	Branchial region	Cyprinidae	Acanthobrama	A. terraesanctae	Acanthobrama
640	Ohalo II	1	E	80	E80	d	212.37	212.4	Floor 1	Pharyngeal bone	Branchial region	Cyprinidae	Acanthobrama	A. terraesanctae	Acanthobrama
641	Ohalo II	1	E	80	E80	c	212.35	212.43	Floor 2	Basioccipital	Neurocranium	Cyprinidae	Acanthobrama	A. terraesanctae	Acanthobrama
643	Ohalo II	1	E	80	E80	d	212.37	212.4	Floor 1	Pharyngeal bone	Branchial region	Cyprinidae	Acanthobrama	A. terraesanctae	Acanthobrama
644	Ohalo II	1	E	80	E80	d	212.37	212.4	Floor 1	Pharyngeal bone	Branchial region	Cyprinidae	Acanthobrama	A. terraesanctae	Acanthobrama
649	Ohalo II	1	E	80	E80	d	212.37	212.4	Floor 1	Pharyngeal bone	Branchial region	Cyprinidae	Acanthobrama	A. terraesanctae	Acanthobrama
650	Ohalo II	1	E	80	E80	d	212.37	212.4	Floor 1	Pharyngeal bone	Branchial region	Cyprinidae	Acanthobrama	A. terraesanctae	Acanthobrama
651	Ohalo II	1	E	80	E80	d	212.37	212.4	Floor 1	Pharyngeal bone	Branchial region	Cyprinidae	Acanthobrama	A. terraesanctae	Acanthobrama
652	Ohalo II	1	E	80	E80	d	212.37	212.4	Floor 1	Pharyngeal bone	Branchial region	Cyprinidae	Acanthobrama	A. terraesanctae	Acanthobrama
653	Ohalo II	1	E	80	E80	d	212.37	212.4	Floor 1	Pharyngeal bone	Branchial region	Cyprinidae	Acanthobrama	A. terraesanctae	Acanthobrama
654	Ohalo II	1	E	80	E80	d	212.37	212.4	Floor 1	Pharyngeal bone	Branchial region	Cyprinidae	Acanthobrama	A. terraesanctae	Acanthobrama
655	Ohalo II	1	E	80	E80	d	212.37	212.4	Floor 1	Pharyngeal bone	Branchial region	Cyprinidae	Acanthobrama	A. terraesanctae	Acanthobrama
656	Ohalo II	1	E	80	E80	c	212.35	212.43	Floor 2	Pharyngeal bone	Branchial region	Cyprinidae	Acanthobrama	A. terraesanctae	Acanthobrama
659	Ohalo II	1	E	80	E80	c	212.35	212.43	Floor 2	Pharyngeal bone	Branchial region	Cyprinidae	Acanthobrama	A. terraesanctae	Acanthobrama
660	Ohalo II	1	E	80	E80	c	212.35	212.43	Floor 2	Pharyngeal bone	Branchial region	Cyprinidae	Acanthobrama	A. terraesanctae	Acanthobrama
661	Ohalo II	1	E	80	E80	c	212.35	212.43	Floor 2	Pharyngeal bone	Branchial region	Cyprinidae	Acanthobrama	A. terraesanctae	Acanthobrama
663	Ohalo II	1	E	80	E80	c	212.35	212.43	Floor 2	Pharyngeal teeth	Branchial region	Cyprinidae	Acanthobrama	A. terraesanctae	Acanthobrama
664	Ohalo II	1	E	80	E80	c	212.35	212.43	Floor 2	Pharyngeal teeth	Branchial region	Cyprinidae	Acanthobrama	A. terraesanctae	Acanthobrama
665	Ohalo II	1	E	80	E80	c	212.35	212.43	Floor 2	Pharyngeal teeth	Branchial region	Cyprinidae	Acanthobrama	A. terraesanctae	Acanthobrama
667	Ohalo II	1	E	80	E80	c	212.35	212.43	Floor 2	Pharyngeal teeth	Branchial region	Cyprinidae	Acanthobrama	A. terraesanctae	Acanthobrama
668	Ohalo II	1	E	80	E80	c	212.35	212.43	Floor 2	Pharyngeal teeth	Branchial region	Cyprinidae	Acanthobrama	A. terraesanctae	Acanthobrama
669	Ohalo II	1	E	80	E80	c	212.35	212.43	Floor 2	Pharyngeal bone	Branchial region	Cyprinidae	Acanthobrama	A. terraesanctae	Acanthobrama
670	Ohalo II	1	E	80	E80	c	212.35	212.43	Floor 2	Pharyngeal bone	Branchial region	Cyprinidae	Acanthobrama	A. terraesanctae	Acanthobrama
671	Ohalo II	1	E	80	E80	c	212.35	212.43	Floor 2	Pharyngeal bone	Branchial region	Cyprinidae	Acanthobrama	A. terraesanctae	Acanthobrama
672	Ohalo II	1	E	80	E80	c	212.35	212.43	Floor 2	Pharyngeal bone	Branchial region	Cyprinidae	Acanthobrama	A. terraesanctae	Acanthobrama
673	Ohalo II	1	E	80	E80	c	212.35	212.43	Floor 2	Pharyngeal bone	Branchial region	Cyprinidae	Acanthobrama	A. terraesanctae	Acanthobrama
674	Ohalo II	1	E	80	E80	c	212.35	212.43	Floor 2	Pharyngeal bone	Branchial region	Cyprinidae	Acanthobrama	A. terraesanctae	Acanthobrama
675	Ohalo II	1	E	80	E80	c	212.35	212.43	Floor 2	Pharyngeal bone	Branchial region	Cyprinidae	Acanthobrama	A. terraesanctae	Acanthobrama
676	Ohalo II	1	E	80	E80	c	212.35	212.43	Floor 2	Pharyngeal bone	Branchial region	Cyprinidae	Acanthobrama	A. terraesanctae	Acanthobrama
677	Ohalo II	1	E	80	E80	c	212.35	212.43	Floor 2	Pharyngeal bone	Branchial region	Cyprinidae	Acanthobrama	A. terraesanctae	Acanthobrama
678	Ohalo II	1	E	80	E80	c	212.35	212.43	Floor 2	Pharyngeal bone	Branchial region	Cyprinidae	Acanthobrama	A. terraesanctae	Acanthobrama
679	Ohalo II	1	E	80	E80	c	212.35	212.43	Floor 2	Pharyngeal bone	Branchial region	Cyprinidae	Acanthobrama	A. terraesanctae	Acanthobrama
680	Ohalo II	1	E	80	E80	c	212.35	212.43	Floor 2	Pharyngeal bone	Branchial region	Cyprinidae	Acanthobrama	A. terraesanctae	Acanthobrama
681	Ohalo II	1	E	80	E80	c	212.35	212.43	Floor 2	Pharyngeal bone	Branchial region	Cyprinidae	Acanthobrama	A. terraesanctae	Acanthobrama
682	Ohalo II	1	E	80	E80	c	212.35	212.43	Floor 2	Pharyngeal teeth	Branchial region	Cyprinidae	Acanthobrama	A. terraesanctae	Acanthobrama
683	Ohalo II	1	E	80	E80	c	212.35	212.43	Floor 2	Pharyngeal teeth	Branchial region	Cyprinidae	Acanthobrama	A. terraesanctae	Acanthobrama
684	Ohalo II	1	E	80	E80	c	212.35	212.43	Floor 2	Pharyngeal teeth	Branchial region	Cyprinidae	Acanthobrama	A. terraesanctae	Acanthobrama
685	Ohalo II	1	E	80	E80	c	212.35	212.43	Floor 2	Pharyngeal teeth	Branchial region	Cyprinidae	Acanthobrama	A. terraesanctae	Acanthobrama
686	Ohalo II	1	E	80	E80	c	212.35	212.43	Floor 2	Pharyngeal teeth	Branchial region	Cyprinidae	Acanthobrama	A. terraesanctae	Acanthobrama
687	Ohalo II	1	E	80	E80	c	212.35	212.43	Floor 2	Pharyngeal teeth	Branchial region	Cyprinidae	Acanthobrama	A. terraesanctae	Acanthobrama
689	Ohalo II	1	E	80	E80	c	212.35	212.43	Floor 2	Pharyngeal teeth	Branchial region	Cyprinidae	Acanthobrama	A. terraesanctae	Acanthobrama
694	Ohalo II	1	E	80	E80	c	212.35	212.43	Floor 2	Pharyngeal teeth	Branchial region	Cyprinidae	Acanthobrama	A. terraesanctae	Acanthobrama
695	Ohalo II	1	E	80	E80	c	212.35	212.43	Floor 2	Pharyngeal teeth	Branchial region	Cyprinidae	Acanthobrama	A. terraesanctae	Acanthobrama
696	Ohalo II	1	E	80	E80	c	212.35	212.43	Floor 2	Pharyngeal teeth	Branchial region	Cyprinidae	Acanthobrama	A. terraesanctae	Acanthobrama
697	Ohalo II	1	E	80	E80	c	212.35	212.43	Floor 2	Pharyngeal teeth	Branchial region	Cyprinidae	Acanthobrama	A. terraesanctae	Acanthobrama
698	Ohalo II	1	E	80	E80	c	212.35	212.43	Floor 2	Pharyngeal teeth	Branchial region	Cyprinidae	Acanthobrama	A. terraesanctae	Acanthobrama
699	Ohalo II	1	E	80	E80	c	212.35	212.43	Floor 2	Pharyngeal teeth	Branchial region	Cyprinidae	Acanthobrama	A. terraesanctae	Acanthobrama
700	Ohalo II	1	E	80	E80	c	212.35	212.43	Floor 2	Pharyngeal teeth	Branchial region	Cyprinidae	Acanthobrama	A. terraesanctae	Acanthobrama
701	Ohalo II	1	E	80	E80	c	212.35	212.43	Floor 2	Pharyngeal teeth	Branchial region	Cyprinidae	Acanthobrama	A. terraesanctae	Acanthobrama
702	Ohalo II	1	E	80	E80	c	212.35	212.43	Floor 2	Pharyngeal teeth	Branchial region	Cyprinidae	Acanthobrama	A. terraesanctae	Acanthobrama
778	Ohalo II	1	E	81	E81	b	212.33	212.42	Floor 2	Pharyngeal bone	Branchial region	Cyprinidae	Acanthobrama	A. terraesanctae	Acanthobrama
780	Ohalo II	1	E	81	E81	b	212.33	212.42	Floor 2	Pharyngeal bone	Branchial region	Cyprinidae	Acanthobrama	A. terraesanctae	Acanthobrama
781	Ohalo II	1	E	81	E81	b	212.33	212.42	Floor 2	Pharyngeal bone	Branchial region	Cyprinidae	Acanthobrama	A. terraesanctae	Acanthobrama
783	Ohalo II	1	E	81	E81	b	212.33	212.42	Floor 2	Pharyngeal bone	Branchial region	Cyprinidae	Acanthobrama	A. terraesanctae	Acanthobrama
784	Ohalo II	1	E	81	E81	b	212.33	212.42	Floor 2	Pharyngeal bone	Branchial region	Cyprinidae	Acanthobrama	A. terraesanctae	Acanthobrama
785	Ohalo II	1	E	81	E81	b	212.33	212.42	Floor 2	Pharyngeal bone	Branchial region	Cyprinidae	Acanthobrama	A. terraesanctae	Acanthobrama
786	Ohalo II	1	E	81	E81	b	212.33	212.42	Floor 2	Pharyngeal bone	Branchial region	Cyprinidae	Acanthobrama	A. terraesanctae	Acanthobrama
791	Ohalo II	1	E	81	E81	b	212.33	212.42	Floor 2	Pharyngeal teeth	Branchial region	Cyprinidae	Acanthobrama	A. terraesanctae	Acanthobrama
792	Ohalo II	1	E	81	E81	b	212.33	212.42	Floor 2	Pharyngeal teeth	Branchial region	Cyprinidae	Acanthobrama	A. terraesanctae	Acanthobrama
793	Ohalo II	1	E	81	E81	b	212.39	212.42	Floor 2	Pharyngeal teeth	Branchial region	Cyprinidae	Acanthobrama	A. terraesanctae	Acanthobrama
794	Ohalo II	1	E	81	E81	b	212.33	212.42	Floor 2	Pharyngeal teeth	Branchial region	Cyprinidae	Acanthobrama	A. terraesanctae	Acanthobrama
804	Ohalo II	1	E	81	E81	d	212.33	212.36	Floor 1	Pharyngeal bone	Branchial region	Cyprinidae	Acanthobrama	A. terraesanctae	Acanthobrama
805	Ohalo II	1	E	81	E81	d	212.33	212.36	Floor 1	Pharyngeal bone	Branchial region	Cyprinidae	Acanthobrama	A. terraesanctae	Acanthobrama
806	Ohalo II	1	E	81	E81	d	212.33	212.36	Floor 1	Pharyngeal bone	Branchial region	Cyprinidae	Acanthobrama	A. terraesanctae	Acanthobrama
807	Ohalo II	1	E	81	E81	d	212.33	212.36	Floor 1	Pharyngeal bone	Branchial region	Cyprinidae	Acanthobrama	A. terraesanctae	Acanthobrama
808	Ohalo II	1	E	81	E81	d	212.33	212.36	Floor 1	Pharyngeal bone	Branchial region	Cyprinidae	Acanthobrama	A. terraesanctae	Acanthobrama
809	Ohalo II	1	E	81	E81	d	212.33	212.36	Floor 1	Pharyngeal bone	Branchial region	Cyprinidae	Acanthobrama	A. terraesanctae	Acanthobrama
810	Ohalo II	1	E	81	E81	d	212.33	212.36	Floor 1	Pharyngeal bone	Branchial region	Cyprinidae	Acanthobrama	A. terraesanctae	Acanthobrama
811	Ohalo II	1	E	81	E81	d	212.33	212.36	Floor 1	Pharyngeal bone	Branchial region	Cyprinidae	Acanthobrama	A. terraesanctae	Acanthobrama
812	Ohalo II	1	E	81	E81	d	212.33	212.36	Floor 1	Pharyngeal bone	Branchial region	Cyprinidae	Acanthobrama	A. terraesanctae	Acanthobrama
813	Ohalo II	1	E	81	E81	d	212.33	212.36	Floor 1	Pharyngeal bone	Branchial region	Cyprinidae	Acanthobrama	A. terraesanctae	Acanthobrama
814	Ohalo II	1	E	81	E81	d	212.33	212.36	Floor 1	Pharyngeal bone	Branchial region	Cyprinidae	Acanthobrama	A. terraesanctae	Acanthobrama
815	Ohalo II	1	E	81	E81	d	212.33	212.36	Floor 1	Pharyngeal bone	Branchial region	Cyprinidae	Acanthobrama	A. terraesanctae	Acanthobrama
822	Ohalo II	1	E	81	E81	d	212.33	212.36	Floor 1	Pharyngeal bone	Branchial region	Cyprinidae	Acanthobrama	A. terraesanctae	Acanthobrama
823	Ohalo II	1	E	81	E81	d	212.33	212.36	Floor 1	Pharyngeal bone	Branchial region	Cyprinidae	Acanthobrama	A. terraesanctae	Acanthobrama
824	Ohalo II	1	E	81	E81	d	212.33	212.36	Floor 1	Pharyngeal bone	Branchial region	Cyprinidae	Acanthobrama	A. terraesanctae	Acanthobrama
826	Ohalo II	1	E	81	E81	d	212.33	212.36	Floor 1	Pharyngeal bone	Branchial region	Cyprinidae	Acanthobrama	A. terraesanctae	Acanthobrama
832	Ohalo II	1	E	81	E81	d	212.33	212.36	Floor 1	Pharyngeal bone	Branchial region	Cyprinidae	Acanthobrama	A. terraesanctae	Acanthobrama
833	Ohalo II	1	E	81	E81	d	212.33	212.36	Floor 1	Pharyngeal bone	Branchial region	Cyprinidae	Acanthobrama	A. terraesanctae	Acanthobrama
834	Ohalo II	1	E	82	E82	a	212.3	212.35	Floor 1	Pharyngeal bone	Branchial region	Cyprinidae	Acanthobrama	A. terraesanctae	Acanthobrama
835	Ohalo II	1	E	82	E82	a	212.4	212.45	Floor 2	Pharyngeal bone	Branchial region	Cyprinidae	Acanthobrama	A. terraesanctae	Acanthobrama
844	Ohalo II	1	G	80	G80	c	212.39	212.45	.	Pharyngeal bone	Branchial region	Cyprinidae	Acanthobrama	A. terraesanctae	Acanthobrama
888	Ohalo II	1				.	.	.	.	Pharyngeal bone	Branchial region	Cyprinidae	Acanthobrama	A. terraesanctae	Acanthobrama
889	Ohalo II	1				.	.	212.42	.	Pharyngeal bone	Branchial region	Cyprinidae	Acanthobrama	A. terraesanctae	Acanthobrama
1467	Ohalo II	1	E	79	E79	a	212.35	212.41	Floor 2	Pharyngeal bone	Branchial region	Cyprinidae	Acanthobrama	A. terraesanctae	Acanthobrama
1468	Ohalo II	1	E	79	E79	a	212.35	212.41	Floor 2	Pharyngeal bone	Branchial region	Cyprinidae	Acanthobrama	A. terraesanctae	Acanthobrama
1469	Ohalo II	1	E	79	E79	a	212.35	212.41	Floor 2	Pharyngeal bone	Branchial region	Cyprinidae	Acanthobrama	A. terraesanctae	Acanthobrama
1470	Ohalo II	1	E	79	E79	a	212.35	212.41	Floor 2	Pharyngeal teeth	Branchial region	Cyprinidae	Acanthobrama	A. terraesanctae	Acanthobrama
1471	Ohalo II	1	E	79	E79	a	212.35	212.41	Floor 2	Pharyngeal teeth	Branchial region	Cyprinidae	Acanthobrama	A. terraesanctae	Acanthobrama
1472	Ohalo II	1	E	79	E79	a	212.35	212.41	Floor 2	Pharyngeal teeth	Branchial region	Cyprinidae	Acanthobrama	A. terraesanctae	Acanthobrama
1473	Ohalo II	1	E	79	E79	a	212.35	212.41	Floor 2	Pharyngeal teeth	Branchial region	Cyprinidae	Acanthobrama	A. terraesanctae	Acanthobrama
1474	Ohalo II	1	E	79	E79	b	212.33	212.41	Floor 2	Pharyngeal bone	Branchial region	Cyprinidae	Acanthobrama	A. terraesanctae	Acanthobrama
1475	Ohalo II	1	E	79	E79	b	212.33	212.41	Floor 2	Pharyngeal bone	Branchial region	Cyprinidae	Acanthobrama	A. terraesanctae	Acanthobrama
1476	Ohalo II	1	E	79	E79	b	212.33	212.41	Floor 2	Pharyngeal bone	Branchial region	Cyprinidae	Acanthobrama	A. terraesanctae	Acanthobrama
1477	Ohalo II	1	E	79	E79	b	212.33	212.41	Floor 2	Pharyngeal bone	Branchial region	Cyprinidae	Acanthobrama	A. terraesanctae	Acanthobrama
1478	Ohalo II	1	E	79	E79	b	212.33	212.41	Floor 2	Pharyngeal bone	Branchial region	Cyprinidae	Acanthobrama	A. terraesanctae	Acanthobrama
1479	Ohalo II	1	E	79	E79	b	212.33	212.41	Floor 2	Pharyngeal bone	Branchial region	Cyprinidae	Acanthobrama	A. terraesanctae	Acanthobrama
1480	Ohalo II	1	E	79	E79	b	212.33	212.41	Floor 2	Pharyngeal teeth	Branchial region	Cyprinidae	Acanthobrama	A. terraesanctae	Acanthobrama
1481	Ohalo II	1	E	79	E79	b	212.33	212.41	Floor 2	Pharyngeal bone	Branchial region	Cyprinidae	Acanthobrama	A. terraesanctae	Acanthobrama
1482	Ohalo II	1	E	79	E79	b	212.33	212.41	Floor 2	Pharyngeal bone	Branchial region	Cyprinidae	Acanthobrama	A. terraesanctae	Acanthobrama
1483	Ohalo II	1	E	79	E79	b	212.33	212.41	Floor 2	Pharyngeal bone	Branchial region	Cyprinidae	Acanthobrama	A. terraesanctae	Acanthobrama
1484	Ohalo II	1	E	79	E79	b	212.33	212.41	Floor 2	Pharyngeal bone	Branchial region	Cyprinidae	Acanthobrama	A. terraesanctae	Acanthobrama
1493	Ohalo II	1	E	79	E79	b	212.33	212.41	Floor 2	Pharyngeal bone	Branchial region	Cyprinidae	Acanthobrama	A. terraesanctae	Acanthobrama
1494	Ohalo II	1	E	79	E79	b	212.33	212.41	Floor 2	Pharyngeal bone	Branchial region	Cyprinidae	Acanthobrama	A. terraesanctae	Acanthobrama
1495	Ohalo II	1	E	79	E79	b	212.33	212.41	Floor 2	Pharyngeal bone	Branchial region	Cyprinidae	Acanthobrama	A. terraesanctae	Acanthobrama
1504	Ohalo II	1	E	79	E79	c	212.34	212.38	Floor 2	Pharyngeal bone	Branchial region	Cyprinidae	Acanthobrama	A. terraesanctae	Acanthobrama
1505	Ohalo II	1	E	79	E79	c	212.34	212.38	Floor 2	Pharyngeal bone	Branchial region	Cyprinidae	Acanthobrama	A. terraesanctae	Acanthobrama
1506	Ohalo II	1	E	79	E79	c	212.34	212.38	Floor 2	Pharyngeal bone	Branchial region	Cyprinidae	Acanthobrama	A. terraesanctae	Acanthobrama
1508	Ohalo II	1	E	79	E79	c	212.34	212.38	Floor 2	Pharyngeal bone	Branchial region	Cyprinidae	Acanthobrama	A. terraesanctae	Acanthobrama
1515	Ohalo II	1	E	80	E80	b	212.5	212.55	.	Pharyngeal bone	Branchial region	Cyprinidae	Acanthobrama	A. terraesanctae	Acanthobrama
1516	Ohalo II	1	E	80	E80	b	212.5	212.55	.	Pharyngeal bone	Branchial region	Cyprinidae	Acanthobrama	A. terraesanctae	Acanthobrama
1517	Ohalo II	1	E	80	E80	b	212.5	212.55	.	Pharyngeal bone	Branchial region	Cyprinidae	Acanthobrama	A. terraesanctae	Acanthobrama
1519	Ohalo II	1	E	80	E80	c	212.5	212.55	Floor 2	Pharyngeal bone	Branchial region	Cyprinidae	Acanthobrama	A. terraesanctae	Acanthobrama
1520	Ohalo II	1	E	80	E80	c	212.5	212.55	Floor 2	Pharyngeal bone	Branchial region	Cyprinidae	Acanthobrama	A. terraesanctae	Acanthobrama
1521	Ohalo II	1	E	80	E80	d	212.35	212.37	Floor 1	Pharyngeal bone	Branchial region	Cyprinidae	Acanthobrama	A. terraesanctae	Acanthobrama
1522	Ohalo II	1	E	80	E80	d	212.35	212.37	Floor 1	Pharyngeal bone	Branchial region	Cyprinidae	Acanthobrama	A. terraesanctae	Acanthobrama
1523	Ohalo II	1	E	80	E80	d	212.35	212.37	Floor 1	Pharyngeal bone	Branchial region	Cyprinidae	Acanthobrama	A. terraesanctae	Acanthobrama
1526	Ohalo II	1	E	81	E81	b	212.33	212.42	Floor 2	Pharyngeal teeth	Branchial region	Cyprinidae	Acanthobrama	A. terraesanctae	Acanthobrama
1527	Ohalo II	1	E	81	E81	b	212.33	212.42	Floor 2	Pharyngeal teeth	Branchial region	Cyprinidae	Acanthobrama	A. terraesanctae	Acanthobrama
1528	Ohalo II	1	E	81	E81	b	212.33	212.42	Floor 2	Pharyngeal teeth	Branchial region	Cyprinidae	Acanthobrama	A. terraesanctae	Acanthobrama
1529	Ohalo II	1	E	81	E81	b	212.33	212.42	Floor 2	Pharyngeal teeth	Branchial region	Cyprinidae	Acanthobrama	A. terraesanctae	Acanthobrama
1530	Ohalo II	1	E	81	E81	b	212.33	212.42	Floor 2	Pharyngeal bone	Branchial region	Cyprinidae	Acanthobrama	A. terraesanctae	Acanthobrama
1531	Ohalo II	1	E	81	E81	b	212.33	212.42	Floor 2	Pharyngeal bone	Branchial region	Cyprinidae	Acanthobrama	A. terraesanctae	Acanthobrama
1532	Ohalo II	1	E	81	E81	b	212.39	212.44	Floor 2	Pharyngeal bone	Branchial region	Cyprinidae	Acanthobrama	A. terraesanctae	Acanthobrama
1533	Ohalo II	1	E	79	E79	d	212.41	212.42	Floor 2	Pharyngeal bone	Branchial region	Cyprinidae	Acanthobrama	A. terraesanctae	Acanthobrama
1543	Ohalo II	1	F	81	F81	b	212.38	212.4	Floor 1	Pharyngeal bone	Branchial region	Cyprinidae	Acanthobrama	A. terraesanctae	Acanthobrama
1544	Ohalo II	1	F	81	F81	b	212.38	212.4	Floor 1	Pharyngeal bone	Branchial region	Cyprinidae	Acanthobrama	A. terraesanctae	Acanthobrama
1547	Ohalo II	1	F	81	F81	d	212.37	212.42	Floor 1	Pharyngeal bone	Branchial region	Cyprinidae	Acanthobrama	A. terraesanctae	Acanthobrama
1551	Ohalo II	1	F	78	F78	c	212.4	212.44	Floor 2	Pharyngeal bone	Branchial region	Cyprinidae	Acanthobrama	A. terraesanctae	Acanthobrama
1552	Ohalo II	1	F	78	F78	c	212.4	212.44	Floor 2	Pharyngeal bone	Branchial region	Cyprinidae	Acanthobrama	A. terraesanctae	Acanthobrama
1555	Ohalo II	1	F	78	F78	d	212.37	212.42	Floor 2	Pharyngeal bone	Branchial region	Cyprinidae	Acanthobrama	A. terraesanctae	Acanthobrama
1556	Ohalo II	1	F	82	F82	a	212.4	212.45	Floor 2	Pharyngeal bone	Branchial region	Cyprinidae	Acanthobrama	A. terraesanctae	Acanthobrama
17704	Ohalo II	1	G	80	G80	a	212.46	212.5	.	Pharyngeal bone	Branchial region	Cyprinidae	Acanthobrama	A. terraesanctae	Acanthobrama
17705	Ohalo II	1	G	80	G80	a	212.46	212.5	.	Pharyngeal bone	Branchial region	Cyprinidae	Acanthobrama	A. terraesanctae	Acanthobrama
25570	Ohalo II	1	E	79	E79	a	212.35	212.41	Floor 2	Axis	Vertebral column	Cyprinidae	Acanthobrama	A. terraesanctae	Acanthobrama
26336	Ohalo II	1	E	79	E79	d	212.41	212.42	Floor 2	Pharyngeal bone	Branchial region	Cyprinidae	Acanthobrama	A. terraesanctae	Acanthobrama
26337	Ohalo II	1	E	79	E79	d	212.41	212.42	Floor 2	Pharyngeal bone	Branchial region	Cyprinidae	Acanthobrama	A. terraesanctae	Acanthobrama
26338	Ohalo II	1	D	80	D80	b	212.33	212.38	Floor 2	Pharyngeal bone	Branchial region	Cyprinidae	Acanthobrama	A. terraesanctae	Acanthobrama
26339	Ohalo II	1	D	80	D80	b	212.33	212.38	Floor 2	Pharyngeal bone	Branchial region	Cyprinidae	Acanthobrama	A. terraesanctae	Acanthobrama
26340	Ohalo II	1	D	80	D80	b	212.33	212.38	Floor 2	Pharyngeal bone	Branchial region	Cyprinidae	Acanthobrama	A. terraesanctae	Acanthobrama
26347	Ohalo II	1	E	79	E79	b	212.33	212.41	Floor 2	Pharyngeal bone	Branchial region	Cyprinidae	Acanthobrama	A. terraesanctae	Acanthobrama
26348	Ohalo II	1	E	79	E79	b	212.33	212.41	Floor 2	Pharyngeal bone	Branchial region	Cyprinidae	Acanthobrama	A. terraesanctae	Acanthobrama
26349	Ohalo II	1	E	79	E79	b	212.33	212.41	Floor 2	Pharyngeal bone	Branchial region	Cyprinidae	Acanthobrama	A. terraesanctae	Acanthobrama
26350	Ohalo II	1	E	79	E79	b	212.33	212.41	Floor 2	Pharyngeal bone	Branchial region	Cyprinidae	Acanthobrama	A. terraesanctae	Acanthobrama
26351	Ohalo II	1	E	79	E79	b	212.33	212.41	Floor 2	Pharyngeal bone	Branchial region	Cyprinidae	Acanthobrama	A. terraesanctae	Acanthobrama
26352	Ohalo II	1	E	79	E79	b	212.33	212.41	Floor 2	Pharyngeal bone	Branchial region	Cyprinidae	Acanthobrama	A. terraesanctae	Acanthobrama
26353	Ohalo II	1	E	79	E79	b	212.33	212.41	Floor 2	Pharyngeal bone	Branchial region	Cyprinidae	Acanthobrama	A. terraesanctae	Acanthobrama
26354	Ohalo II	1	E	79	E79	b	212.33	212.41	Floor 2	Pharyngeal bone	Branchial region	Cyprinidae	Acanthobrama	A. terraesanctae	Acanthobrama
26355	Ohalo II	1	E	79	E79	b	212.33	212.41	Floor 2	Pharyngeal bone	Branchial region	Cyprinidae	Acanthobrama	A. terraesanctae	Acanthobrama
26356	Ohalo II	1	E	79	E79	b	212.33	212.41	Floor 2	Pharyngeal bone	Branchial region	Cyprinidae	Acanthobrama	A. terraesanctae	Acanthobrama
26358	Ohalo II	1	F	78	F78	c	212.46	212.49	Floor 2	Pharyngeal bone	Branchial region	Cyprinidae	Acanthobrama	A. terraesanctae	Acanthobrama
26359	Ohalo II	1	F	79	F79	a	212.35	212.42	Floor 2	Pharyngeal bone	Branchial region	Cyprinidae	Acanthobrama	A. terraesanctae	Acanthobrama
26360	Ohalo II	1	F	79	F79	a	212.38	212.42	Floor 2	Pharyngeal bone	Branchial region	Cyprinidae	Acanthobrama	A. terraesanctae	Acanthobrama
26361	Ohalo II	1	F	79	F79	c	212.42	212.44	Floor 2	Pharyngeal bone	Branchial region	Cyprinidae	Acanthobrama	A. terraesanctae	Acanthobrama
26362	Ohalo II	1	F	79	F79	d	212.37	212.42	Floor 2	Pharyngeal bone	Branchial region	Cyprinidae	Acanthobrama	A. terraesanctae	Acanthobrama
26363	Ohalo II	1	F	79	F79	d	212.37	212.42	Floor 2	Pharyngeal bone	Branchial region	Cyprinidae	Acanthobrama	A. terraesanctae	Acanthobrama
26364	Ohalo II	1	F	81	F81	a	212.42	212.46	Floor 2	Pharyngeal bone	Branchial region	Cyprinidae	Acanthobrama	A. terraesanctae	Acanthobrama
26365	Ohalo II	1	F	81	F81	c	212.34	212.38	Floor 1	Pharyngeal bone	Branchial region	Cyprinidae	Acanthobrama	A. terraesanctae	Acanthobrama
26366	Ohalo II	1	F	81	F81	c	212.32	212.35	Floor 1	Pharyngeal bone	Branchial region	Cyprinidae	Acanthobrama	A. terraesanctae	Acanthobrama
26633	Ohalo II	7	H	89	H89	c	212.32	212.38	.	Basioccipital	Neurocranium	Cyprinidae	Acanthobrama	A. terraesanctae	Acanthobrama
26637	Ohalo II	7	H	88	H88	b	212.34	212.4	.	Pharyngeal bone	Branchial region	Cyprinidae	Acanthobrama	A. terraesanctae	Acanthobrama
26638	Ohalo II	7	H	89	H89	c	212.32	212.38	.	Pharyngeal bone	Branchial region	Cyprinidae	Acanthobrama	A. terraesanctae	Acanthobrama
26639	Ohalo II	7	H	89	H89	c	212.32	212.38	.	Pharyngeal bone	Branchial region	Cyprinidae	Acanthobrama	A. terraesanctae	Acanthobrama
26640	Ohalo II	7	H	89	H89	c	212.32	212.38	.	Pharyngeal bone	Branchial region	Cyprinidae	Acanthobrama	A. terraesanctae	Acanthobrama
26643	Ohalo II	7	H	89	H89	c	212.32	212.38	.	Pharyngeal bone	Branchial region	Cyprinidae	Acanthobrama	A. terraesanctae	Acanthobrama
26644	Ohalo II	7	H	89	H89	c	212.32	212.38	.	Pharyngeal bone	Branchial region	Cyprinidae	Acanthobrama	A. terraesanctae	Acanthobrama
26645	Ohalo II	7	H	89	H89	c	212.32	212.38	.	Pharyngeal bone	Branchial region	Cyprinidae	Acanthobrama	A. terraesanctae	Acanthobrama
26646	Ohalo II	7	H	89	H89	c	212.32	212.38	.	Pharyngeal bone	Branchial region	Cyprinidae	Acanthobrama	A. terraesanctae	Acanthobrama
26647	Ohalo II	7	H	89	H89	c	212.32	212.38	.	Pharyngeal bone	Branchial region	Cyprinidae	Acanthobrama	A. terraesanctae	Acanthobrama
26648	Ohalo II	7	H	91	H91	a	212.26	212.31	.	Pharyngeal bone	Branchial region	Cyprinidae	Acanthobrama	A. terraesanctae	Acanthobrama
26649	Ohalo II	7	H	91	H91	c	212.29	212.32	.	Pharyngeal bone	Branchial region	Cyprinidae	Acanthobrama	A. terraesanctae	Acanthobrama
26650	Ohalo II	7	H	92	H92	b	212.27	212.31	.	Pharyngeal bone	Branchial region	Cyprinidae	Acanthobrama	A. terraesanctae	Acanthobrama
26651	Ohalo II	7	I	89	I89	c	212.28	212.32	.	Pharyngeal bone	Branchial region	Cyprinidae	Acanthobrama	A. terraesanctae	Acanthobrama
26652	Ohalo II	7	I	89	I89	c	212.28	212.32	.	Pharyngeal bone	Branchial region	Cyprinidae	Acanthobrama	A. terraesanctae	Acanthobrama
26653	Ohalo II	7	I	89	I89	c	212.28	212.32	.	Pharyngeal bone	Branchial region	Cyprinidae	Acanthobrama	A. terraesanctae	Acanthobrama
26654	Ohalo II	7	I	89	I89	c	212.28	212.32	.	Pharyngeal bone	Branchial region	Cyprinidae	Acanthobrama	A. terraesanctae	Acanthobrama
26655	Ohalo II	7	I	89	I89	c	212.28	212.32	.	Pharyngeal bone	Branchial region	Cyprinidae	Acanthobrama	A. terraesanctae	Acanthobrama
26656	Ohalo II	7	I	89	I89	c	212.28	212.32	.	Pharyngeal bone	Branchial region	Cyprinidae	Acanthobrama	A. terraesanctae	Acanthobrama
26657	Ohalo II	7	I	92	I92	c	212.32	212.35	.	Pharyngeal bone	Branchial region	Cyprinidae	Acanthobrama	A. terraesanctae	Acanthobrama
26658	Ohalo II	7	I	92	I92	c	212.32	212.35	.	Pharyngeal bone	Branchial region	Cyprinidae	Acanthobrama	A. terraesanctae	Acanthobrama
26659	Ohalo II	7	I	93	I93	b	212.31	212.33	.	Pharyngeal bone	Branchial region	Cyprinidae	Acanthobrama	A. terraesanctae	Acanthobrama
891	Ohalo II	1	E	79	E79	c	212.34	212.38	Floor 2	Mesocoracoid	Appendicular skeleton	Cyprinidae	Acanthobrama	Acanthobrama sp.	Acanthobrama
892	Ohalo II	1	E	79	E79	b	212.33	212.41	Floor 2	Mesocoracoid	Appendicular skeleton	Cyprinidae	Acanthobrama	Acanthobrama sp.	Acanthobrama
893	Ohalo II	1	E	79	E79	b	212.33	212.41	Floor 2	Mesocoracoid	Appendicular skeleton	Cyprinidae	Acanthobrama	Acanthobrama sp.	Acanthobrama
894	Ohalo II	1	E	79	E79	b	212.33	212.41	Floor 2	Mesocoracoid	Appendicular skeleton	Cyprinidae	Acanthobrama	Acanthobrama sp.	Acanthobrama
895	Ohalo II	1	E	81	E81	d	212.36	212.41	Floor 1	Mesocoracoid	Appendicular skeleton	Cyprinidae	Acanthobrama	Acanthobrama sp.	Acanthobrama
896	Ohalo II	1	E	79	E79	c	212.34	212.38	Floor 2	Pelvis	Appendicular skeleton	Cyprinidae	Acanthobrama	Acanthobrama sp.	Acanthobrama
897	Ohalo II	1	E	79	E79	c	212.34	212.38	Floor 2	Pelvis	Appendicular skeleton	Cyprinidae	Acanthobrama	Acanthobrama sp.	Acanthobrama
898	Ohalo II	1	E	79	E79	c	212.34	212.38	Floor 2	Pelvis	Appendicular skeleton	Cyprinidae	Acanthobrama	Acanthobrama sp.	Acanthobrama
899	Ohalo II	1	E	79	E79	c	212.34	212.38	Floor 2	Pelvis	Appendicular skeleton	Cyprinidae	Acanthobrama	Acanthobrama sp.	Acanthobrama
900	Ohalo II	1	E	79	E79	c	212.34	212.38	Floor 2	Pelvis	Appendicular skeleton	Cyprinidae	Acanthobrama	Acanthobrama sp.	Acanthobrama
901	Ohalo II	1	E	79	E79	c	212.34	212.38	Floor 2	Pelvis	Appendicular skeleton	Cyprinidae	Acanthobrama	Acanthobrama sp.	Acanthobrama
902	Ohalo II	1	E	79	E79	c	212.34	212.38	Floor 2	Pelvis	Appendicular skeleton	Cyprinidae	Acanthobrama	Acanthobrama sp.	Acanthobrama
903	Ohalo II	1	E	79	E79	c	212.34	212.38	Floor 2	Pelvis	Appendicular skeleton	Cyprinidae	Acanthobrama	Acanthobrama sp.	Acanthobrama
904	Ohalo II	1	E	79	E79	c	212.34	212.38	Floor 2	Pelvis	Appendicular skeleton	Cyprinidae	Acanthobrama	Acanthobrama sp.	Acanthobrama
905	Ohalo II	1	E	79	E79	c	212.34	212.38	Floor 2	Pelvis	Appendicular skeleton	Cyprinidae	Acanthobrama	Acanthobrama sp.	Acanthobrama
906	Ohalo II	1	E	79	E79	c	212.34	212.38	Floor 2	Pelvis	Appendicular skeleton	Cyprinidae	Acanthobrama	Acanthobrama sp.	Acanthobrama
907	Ohalo II	1	E	79	E79	c	212.34	212.38	Floor 2	Pelvis	Appendicular skeleton	Cyprinidae	Acanthobrama	Acanthobrama sp.	Acanthobrama
908	Ohalo II	1	E	79	E79	c	212.34	212.38	Floor 2	Pelvis	Appendicular skeleton	Cyprinidae	Acanthobrama	Acanthobrama sp.	Acanthobrama
909	Ohalo II	1	E	79	E79	c	212.34	212.38	Floor 2	Pelvis	Appendicular skeleton	Cyprinidae	Acanthobrama	Acanthobrama sp.	Acanthobrama
910	Ohalo II	1	E	79	E79	c	212.34	212.38	Floor 2	Pelvis	Appendicular skeleton	Cyprinidae	Acanthobrama	Acanthobrama sp.	Acanthobrama
911	Ohalo II	1	E	79	E79	c	212.34	212.38	Floor 2	Pelvis	Appendicular skeleton	Cyprinidae	Acanthobrama	Acanthobrama sp.	Acanthobrama
912	Ohalo II	1	E	79	E79	c	212.34	212.38	Floor 2	Pelvis	Appendicular skeleton	Cyprinidae	Acanthobrama	Acanthobrama sp.	Acanthobrama
913	Ohalo II	1	E	79	E79	c	212.34	212.38	Floor 2	Pelvis	Appendicular skeleton	Cyprinidae	Acanthobrama	Acanthobrama sp.	Acanthobrama
914	Ohalo II	1	E	79	E79	c	212.34	212.38	Floor 2	Pelvis	Appendicular skeleton	Cyprinidae	Acanthobrama	Acanthobrama sp.	Acanthobrama
915	Ohalo II	1	E	79	E79	c	212.34	212.38	Floor 2	Pelvis	Appendicular skeleton	Cyprinidae	Acanthobrama	Acanthobrama sp.	Acanthobrama
916	Ohalo II	1	E	79	E79	c	212.34	212.38	Floor 2	Pelvis	Appendicular skeleton	Cyprinidae	Acanthobrama	Acanthobrama sp.	Acanthobrama
917	Ohalo II	1	E	79	E79	c	212.34	212.38	Floor 2	Pelvis	Appendicular skeleton	Cyprinidae	Acanthobrama	Acanthobrama sp.	Acanthobrama
918	Ohalo II	1	E	79	E79	c	212.34	212.38	Floor 2	Pelvis	Appendicular skeleton	Cyprinidae	Acanthobrama	Acanthobrama sp.	Acanthobrama
919	Ohalo II	1	E	79	E79	c	212.34	212.38	Floor 2	Pelvis	Appendicular skeleton	Cyprinidae	Acanthobrama	Acanthobrama sp.	Acanthobrama
920	Ohalo II	1	E	79	E79	c	212.34	212.38	Floor 2	Pelvis	Appendicular skeleton	Cyprinidae	Acanthobrama	Acanthobrama sp.	Acanthobrama
921	Ohalo II	1	E	79	E79	c	212.34	212.38	Floor 2	Pelvis	Appendicular skeleton	Cyprinidae	Acanthobrama	Acanthobrama sp.	Acanthobrama
922	Ohalo II	1	E	79	E79	c	212.34	212.38	Floor 2	Pelvis	Appendicular skeleton	Cyprinidae	Acanthobrama	Acanthobrama sp.	Acanthobrama
923	Ohalo II	1	E	79	E79	c	212.34	212.38	Floor 2	Pelvis	Appendicular skeleton	Cyprinidae	Acanthobrama	Acanthobrama sp.	Acanthobrama
924	Ohalo II	1	E	79	E79	c	212.34	212.38	Floor 2	Pelvis	Appendicular skeleton	Cyprinidae	Acanthobrama	Acanthobrama sp.	Acanthobrama
925	Ohalo II	1	E	79	E79	c	212.34	212.38	Floor 2	Pelvis	Appendicular skeleton	Cyprinidae	Acanthobrama	Acanthobrama sp.	Acanthobrama
926	Ohalo II	1	E	79	E79	c	212.34	212.38	Floor 2	Pelvis	Appendicular skeleton	Cyprinidae	Acanthobrama	Acanthobrama sp.	Acanthobrama
927	Ohalo II	1	E	79	E79	c	212.34	212.38	Floor 2	Pelvis	Appendicular skeleton	Cyprinidae	Acanthobrama	Acanthobrama sp.	Acanthobrama
935	Ohalo II	1	E	80	E80	d	212.35	212.37	Floor 1	Pelvis	Appendicular skeleton	Cyprinidae	Acanthobrama	Acanthobrama sp.	Acanthobrama
936	Ohalo II	1	E	80	E80	d	212.35	212.37	Floor 1	Pelvis	Appendicular skeleton	Cyprinidae	Acanthobrama	Acanthobrama sp.	Acanthobrama
937	Ohalo II	1	E	80	E80	d	212.37	212.4	Floor 1	Pelvis	Appendicular skeleton	Cyprinidae	Acanthobrama	Acanthobrama sp.	Acanthobrama
938	Ohalo II	1	E	81	E81	a	212.35	.	Floor 2	Pelvis	Appendicular skeleton	Cyprinidae	Acanthobrama	Acanthobrama sp.	Acanthobrama
939	Ohalo II	1	F	81	F81	b	212.38	212.4	Floor 1	Pelvis	Appendicular skeleton	Cyprinidae	Acanthobrama	Acanthobrama sp.	Acanthobrama
945	Ohalo II	1	E	79	E79	c	212.34	212.38	Floor 2	Parietal	Neurocranium	Cyprinidae	Acanthobrama	Acanthobrama sp.	Acanthobrama
946	Ohalo II	1	E	79	E79	c	212.34	212.38	Floor 2	Parietal	Neurocranium	Cyprinidae	Acanthobrama	Acanthobrama sp.	Acanthobrama
947	Ohalo II	1	E	79	E79	c	212.34	212.38	Floor 2	Parietal	Neurocranium	Cyprinidae	Acanthobrama	Acanthobrama sp.	Acanthobrama
948	Ohalo II	1	E	79	E79	c	212.34	212.38	Floor 2	Parietal	Neurocranium	Cyprinidae	Acanthobrama	Acanthobrama sp.	Acanthobrama
949	Ohalo II	1	E	79	E79	c	212.34	212.38	Floor 2	Parietal	Neurocranium	Cyprinidae	Acanthobrama	Acanthobrama sp.	Acanthobrama
950	Ohalo II	1	E	79	E79	c	212.34	212.38	Floor 2	Parietal	Neurocranium	Cyprinidae	Acanthobrama	Acanthobrama sp.	Acanthobrama
951	Ohalo II	1	E	79	E79	c	212.34	212.38	Floor 2	Parietal	Neurocranium	Cyprinidae	Acanthobrama	Acanthobrama sp.	Acanthobrama
952	Ohalo II	1	E	79	E79	c	212.34	212.38	Floor 2	Parietal	Neurocranium	Cyprinidae	Acanthobrama	Acanthobrama sp.	Acanthobrama
953	Ohalo II	1	E	79	E79	c	212.34	212.38	Floor 2	Parietal	Neurocranium	Cyprinidae	Acanthobrama	Acanthobrama sp.	Acanthobrama
954	Ohalo II	1	E	79	E79	c	212.34	212.38	Floor 2	Parietal	Neurocranium	Cyprinidae	Acanthobrama	Acanthobrama sp.	Acanthobrama
955	Ohalo II	1	E	79	E79	c	212.34	212.38	Floor 2	Parietal	Neurocranium	Cyprinidae	Acanthobrama	Acanthobrama sp.	Acanthobrama
956	Ohalo II	1	E	79	E79	c	212.34	212.38	Floor 2	Parietal	Neurocranium	Cyprinidae	Acanthobrama	Acanthobrama sp.	Acanthobrama
957	Ohalo II	1	E	79	E79	c	212.34	212.38	Floor 2	Parietal	Neurocranium	Cyprinidae	Acanthobrama	Acanthobrama sp.	Acanthobrama
958	Ohalo II	1	E	79	E79	c	212.34	212.38	Floor 2	Parietal	Neurocranium	Cyprinidae	Acanthobrama	Acanthobrama sp.	Acanthobrama
959	Ohalo II	1	E	79	E79	c	212.34	212.38	Floor 2	Parietal	Neurocranium	Cyprinidae	Acanthobrama	Acanthobrama sp.	Acanthobrama
960	Ohalo II	1	E	79	E79	c	212.34	212.38	Floor 2	Parietal	Neurocranium	Cyprinidae	Acanthobrama	Acanthobrama sp.	Acanthobrama
961	Ohalo II	1	E	79	E79	c	212.34	212.38	Floor 2	Parietal	Neurocranium	Cyprinidae	Acanthobrama	Acanthobrama sp.	Acanthobrama
962	Ohalo II	1	E	79	E79	c	212.34	212.38	Floor 2	Parietal	Neurocranium	Cyprinidae	Acanthobrama	Acanthobrama sp.	Acanthobrama
963	Ohalo II	1	E	79	E79	c	212.34	212.38	Floor 2	Parietal	Neurocranium	Cyprinidae	Acanthobrama	Acanthobrama sp.	Acanthobrama
964	Ohalo II	1	E	79	E79	c	212.34	212.38	Floor 2	Parietal	Neurocranium	Cyprinidae	Acanthobrama	Acanthobrama sp.	Acanthobrama
965	Ohalo II	1	E	79	E79	c	212.34	212.38	Floor 2	Parietal	Neurocranium	Cyprinidae	Acanthobrama	Acanthobrama sp.	Acanthobrama
966	Ohalo II	1	E	79	E79	c	212.34	212.38	Floor 2	Parietal	Neurocranium	Cyprinidae	Acanthobrama	Acanthobrama sp.	Acanthobrama
967	Ohalo II	1	E	79	E79	c	212.34	212.38	Floor 2	Parietal	Neurocranium	Cyprinidae	Acanthobrama	Acanthobrama sp.	Acanthobrama
968	Ohalo II	1	E	79	E79	c	212.34	212.38	Floor 2	Parietal	Neurocranium	Cyprinidae	Acanthobrama	Acanthobrama sp.	Acanthobrama
969	Ohalo II	1	E	79	E79	c	212.34	212.38	Floor 2	Parietal	Neurocranium	Cyprinidae	Acanthobrama	Acanthobrama sp.	Acanthobrama
970	Ohalo II	1	E	79	E79	c	212.34	212.38	Floor 2	Parietal	Neurocranium	Cyprinidae	Acanthobrama	Acanthobrama sp.	Acanthobrama
971	Ohalo II	1	E	79	E79	c	212.34	212.38	Floor 2	Parietal	Neurocranium	Cyprinidae	Acanthobrama	Acanthobrama sp.	Acanthobrama
972	Ohalo II	1	E	79	E79	c	212.34	212.38	Floor 2	Parietal	Neurocranium	Cyprinidae	Acanthobrama	Acanthobrama sp.	Acanthobrama
973	Ohalo II	1	E	79	E79	c	212.34	212.38	Floor 2	Parietal	Neurocranium	Cyprinidae	Acanthobrama	Acanthobrama sp.	Acanthobrama
974	Ohalo II	1	E	79	E79	b	212.33	212.41	Floor 2	Parietal	Neurocranium	Cyprinidae	Acanthobrama	Acanthobrama sp.	Acanthobrama
975	Ohalo II	1	E	79	E79	b	212.33	212.41	Floor 2	Parietal	Neurocranium	Cyprinidae	Acanthobrama	Acanthobrama sp.	Acanthobrama
976	Ohalo II	1	E	80	E80	c	212.35	212.43	Floor 2	Parietal	Neurocranium	Cyprinidae	Acanthobrama	Acanthobrama sp.	Acanthobrama
977	Ohalo II	1	E	80	E80	c	212.35	212.43	Floor 2	Parietal	Neurocranium	Cyprinidae	Acanthobrama	Acanthobrama sp.	Acanthobrama
978	Ohalo II	1	E	80	E80	c	212.35	212.43	Floor 2	Parietal	Neurocranium	Cyprinidae	Acanthobrama	Acanthobrama sp.	Acanthobrama
979	Ohalo II	1	E	80	E80	c	212.35	212.43	Floor 2	Parietal	Neurocranium	Cyprinidae	Acanthobrama	Acanthobrama sp.	Acanthobrama
980	Ohalo II	1	E	80	E80	c	212.35	212.43	Floor 2	Parietal	Neurocranium	Cyprinidae	Acanthobrama	Acanthobrama sp.	Acanthobrama
981	Ohalo II	1	E	80	E80	c	212.35	212.43	Floor 2	Parietal	Neurocranium	Cyprinidae	Acanthobrama	Acanthobrama sp.	Acanthobrama
1002	Ohalo II	1	E	79	E79	c	212.34	212.38	Floor 2	Palatine	Oromandibular region	Cyprinidae	Acanthobrama	Acanthobrama sp.	Acanthobrama
1003	Ohalo II	1	E	79	E79	c	212.34	212.38	Floor 2	Palatine	Oromandibular region	Cyprinidae	Acanthobrama	Acanthobrama sp.	Acanthobrama
1004	Ohalo II	1	E	79	E79	c	212.34	212.38	Floor 2	Palatine	Oromandibular region	Cyprinidae	Acanthobrama	Acanthobrama sp.	Acanthobrama
1005	Ohalo II	1	E	79	E79	c	212.34	212.38	Floor 2	Palatine	Oromandibular region	Cyprinidae	Acanthobrama	Acanthobrama sp.	Acanthobrama
1006	Ohalo II	1	E	79	E79	c	212.34	212.38	Floor 2	Palatine	Oromandibular region	Cyprinidae	Acanthobrama	Acanthobrama sp.	Acanthobrama
1007	Ohalo II	1	E	79	E79	c	212.34	212.38	Floor 2	Palatine	Oromandibular region	Cyprinidae	Acanthobrama	Acanthobrama sp.	Acanthobrama
1008	Ohalo II	1	E	79	E79	c	212.34	212.38	Floor 2	Palatine	Oromandibular region	Cyprinidae	Acanthobrama	Acanthobrama sp.	Acanthobrama
1009	Ohalo II	1	E	79	E79	c	212.34	212.38	Floor 2	Palatine	Oromandibular region	Cyprinidae	Acanthobrama	Acanthobrama sp.	Acanthobrama
1010	Ohalo II	1	E	79	E79	c	212.34	212.38	Floor 2	Palatine	Oromandibular region	Cyprinidae	Acanthobrama	Acanthobrama sp.	Acanthobrama
1011	Ohalo II	1	E	79	E79	c	212.34	212.38	Floor 2	Palatine	Oromandibular region	Cyprinidae	Acanthobrama	Acanthobrama sp.	Acanthobrama
1012	Ohalo II	1	E	79	E79	c	212.34	212.38	Floor 2	Palatine	Oromandibular region	Cyprinidae	Acanthobrama	Acanthobrama sp.	Acanthobrama
1013	Ohalo II	1	E	79	E79	c	212.34	212.38	Floor 2	Palatine	Oromandibular region	Cyprinidae	Acanthobrama	Acanthobrama sp.	Acanthobrama
1014	Ohalo II	1	E	79	E79	c	212.34	212.38	Floor 2	Palatine	Oromandibular region	Cyprinidae	Acanthobrama	Acanthobrama sp.	Acanthobrama
1015	Ohalo II	1	E	79	E79	c	212.34	212.38	Floor 2	Palatine	Oromandibular region	Cyprinidae	Acanthobrama	Acanthobrama sp.	Acanthobrama
1016	Ohalo II	1	E	79	E79	c	212.34	212.38	Floor 2	Palatine	Oromandibular region	Cyprinidae	Acanthobrama	Acanthobrama sp.	Acanthobrama
1017	Ohalo II	1	E	79	E79	c	212.34	212.38	Floor 2	Palatine	Oromandibular region	Cyprinidae	Acanthobrama	Acanthobrama sp.	Acanthobrama
1018	Ohalo II	1	E	79	E79	c	212.34	212.38	Floor 2	Palatine	Oromandibular region	Cyprinidae	Acanthobrama	Acanthobrama sp.	Acanthobrama
1019	Ohalo II	1	E	79	E79	c	212.34	212.38	Floor 2	Palatine	Oromandibular region	Cyprinidae	Acanthobrama	Acanthobrama sp.	Acanthobrama
1020	Ohalo II	1	E	79	E79	c	212.34	212.38	Floor 2	Palatine	Oromandibular region	Cyprinidae	Acanthobrama	Acanthobrama sp.	Acanthobrama
1021	Ohalo II	1	E	79	E79	c	212.34	212.38	Floor 2	Palatine	Oromandibular region	Cyprinidae	Acanthobrama	Acanthobrama sp.	Acanthobrama
1022	Ohalo II	1	E	79	E79	c	212.34	212.38	Floor 2	Palatine	Oromandibular region	Cyprinidae	Acanthobrama	Acanthobrama sp.	Acanthobrama
1023	Ohalo II	1	E	79	E79	c	212.34	212.38	Floor 2	Palatine	Oromandibular region	Cyprinidae	Acanthobrama	Acanthobrama sp.	Acanthobrama
1024	Ohalo II	1	E	79	E79	c	212.34	212.38	Floor 2	Palatine	Oromandibular region	Cyprinidae	Acanthobrama	Acanthobrama sp.	Acanthobrama
1025	Ohalo II	1	E	79	E79	c	212.34	212.38	Floor 2	Palatine	Oromandibular region	Cyprinidae	Acanthobrama	Acanthobrama sp.	Acanthobrama
1026	Ohalo II	1	E	80	E80	d	212.35	212.37	Floor 1	Palatine	Oromandibular region	Cyprinidae	Acanthobrama	Acanthobrama sp.	Acanthobrama
1028	Ohalo II	1	E	80	E80	d	212.35	212.37	Floor 1	Palatine	Oromandibular region	Cyprinidae	Acanthobrama	Acanthobrama sp.	Acanthobrama
1029	Ohalo II	1	E	81	E81	a	212.35	.	Floor 2	Palatine	Oromandibular region	Cyprinidae	Acanthobrama	Acanthobrama sp.	Acanthobrama
1030	Ohalo II	1	E	81	E81	a	212.35	.	Floor 2	Palatine	Oromandibular region	Cyprinidae	Acanthobrama	Acanthobrama sp.	Acanthobrama
1031	Ohalo II	1	E	81	E81	a	212.35	.	Floor 2	Palatine	Oromandibular region	Cyprinidae	Acanthobrama	Acanthobrama sp.	Acanthobrama
1032	Ohalo II	1	E	79	E79	b	212.33	212.41	Floor 2	Quadrate	Oromandibular region	Cyprinidae	Acanthobrama	Acanthobrama sp.	Acanthobrama
1033	Ohalo II	1	E	79	E79	b	212.33	212.41	Floor 2	Quadrate	Oromandibular region	Cyprinidae	Acanthobrama	Acanthobrama sp.	Acanthobrama
1034	Ohalo II	1	E	79	E79	b	212.33	212.41	Floor 2	Quadrate	Oromandibular region	Cyprinidae	Acanthobrama	Acanthobrama sp.	Acanthobrama
1035	Ohalo II	1	E	79	E79	b	212.33	212.41	Floor 2	Quadrate	Oromandibular region	Cyprinidae	Acanthobrama	Acanthobrama sp.	Acanthobrama
1036	Ohalo II	1	E	79	E79	b	212.33	212.41	Floor 2	Quadrate	Oromandibular region	Cyprinidae	Acanthobrama	Acanthobrama sp.	Acanthobrama
1037	Ohalo II	1	E	79	E79	b	212.33	212.41	Floor 2	Quadrate	Oromandibular region	Cyprinidae	Acanthobrama	Acanthobrama sp.	Acanthobrama
1038	Ohalo II	1	E	79	E79	b	212.33	212.41	Floor 2	Quadrate	Oromandibular region	Cyprinidae	Acanthobrama	Acanthobrama sp.	Acanthobrama
1039	Ohalo II	1	E	79	E79	b	212.33	212.41	Floor 2	Quadrate	Oromandibular region	Cyprinidae	Acanthobrama	Acanthobrama sp.	Acanthobrama
1040	Ohalo II	1	E	79	E79	b	212.33	212.41	Floor 2	Quadrate	Oromandibular region	Cyprinidae	Acanthobrama	Acanthobrama sp.	Acanthobrama
1041	Ohalo II	1	E	79	E79	c	212.34	212.38	Floor 2	Quadrate	Oromandibular region	Cyprinidae	Acanthobrama	Acanthobrama sp.	Acanthobrama
1042	Ohalo II	1	E	79	E79	c	212.34	212.38	Floor 2	Quadrate	Oromandibular region	Cyprinidae	Acanthobrama	Acanthobrama sp.	Acanthobrama
1043	Ohalo II	1	E	79	E79	c	212.34	212.38	Floor 2	Quadrate	Oromandibular region	Cyprinidae	Acanthobrama	Acanthobrama sp.	Acanthobrama
1044	Ohalo II	1	E	79	E79	c	212.34	212.38	Floor 2	Quadrate	Oromandibular region	Cyprinidae	Acanthobrama	Acanthobrama sp.	Acanthobrama
1045	Ohalo II	1	E	79	E79	c	212.34	212.38	Floor 2	Quadrate	Oromandibular region	Cyprinidae	Acanthobrama	Acanthobrama sp.	Acanthobrama
1046	Ohalo II	1	E	79	E79	c	212.34	212.38	Floor 2	Quadrate	Oromandibular region	Cyprinidae	Acanthobrama	Acanthobrama sp.	Acanthobrama
1047	Ohalo II	1	E	79	E79	c	212.34	212.38	Floor 2	Quadrate	Oromandibular region	Cyprinidae	Acanthobrama	Acanthobrama sp.	Acanthobrama
1048	Ohalo II	1	E	79	E79	c	212.34	212.38	Floor 2	Quadrate	Oromandibular region	Cyprinidae	Acanthobrama	Acanthobrama sp.	Acanthobrama
1049	Ohalo II	1	E	79	E79	c	212.34	212.38	Floor 2	Quadrate	Oromandibular region	Cyprinidae	Acanthobrama	Acanthobrama sp.	Acanthobrama
1050	Ohalo II	1	E	79	E79	c	212.34	212.38	Floor 2	Quadrate	Oromandibular region	Cyprinidae	Acanthobrama	Acanthobrama sp.	Acanthobrama
1051	Ohalo II	1	E	79	E79	c	212.34	212.38	Floor 2	Quadrate	Oromandibular region	Cyprinidae	Acanthobrama	Acanthobrama sp.	Acanthobrama
1052	Ohalo II	1	E	79	E79	c	212.34	212.38	Floor 2	Quadrate	Oromandibular region	Cyprinidae	Acanthobrama	Acanthobrama sp.	Acanthobrama
1053	Ohalo II	1	E	79	E79	c	212.34	212.38	Floor 2	Quadrate	Oromandibular region	Cyprinidae	Acanthobrama	Acanthobrama sp.	Acanthobrama
1054	Ohalo II	1	E	79	E79	c	212.34	212.38	Floor 2	Quadrate	Oromandibular region	Cyprinidae	Acanthobrama	Acanthobrama sp.	Acanthobrama
1055	Ohalo II	1	E	79	E79	c	212.34	212.38	Floor 2	Quadrate	Oromandibular region	Cyprinidae	Acanthobrama	Acanthobrama sp.	Acanthobrama
1056	Ohalo II	1	E	79	E79	c	212.34	212.38	Floor 2	Quadrate	Oromandibular region	Cyprinidae	Acanthobrama	Acanthobrama sp.	Acanthobrama
1057	Ohalo II	1	E	79	E79	c	212.34	212.38	Floor 2	Quadrate	Oromandibular region	Cyprinidae	Acanthobrama	Acanthobrama sp.	Acanthobrama
1058	Ohalo II	1	E	79	E79	c	212.34	212.38	Floor 2	Quadrate	Oromandibular region	Cyprinidae	Acanthobrama	Acanthobrama sp.	Acanthobrama
1059	Ohalo II	1	E	79	E79	c	212.34	212.38	Floor 2	Quadrate	Oromandibular region	Cyprinidae	Acanthobrama	Acanthobrama sp.	Acanthobrama
1060	Ohalo II	1	E	79	E79	c	212.34	212.38	Floor 2	Quadrate	Oromandibular region	Cyprinidae	Acanthobrama	Acanthobrama sp.	Acanthobrama
1061	Ohalo II	1	E	79	E79	c	212.34	212.38	Floor 2	Quadrate	Oromandibular region	Cyprinidae	Acanthobrama	Acanthobrama sp.	Acanthobrama
1062	Ohalo II	1	E	79	E79	c	212.34	212.38	Floor 2	Quadrate	Oromandibular region	Cyprinidae	Acanthobrama	Acanthobrama sp.	Acanthobrama
1063	Ohalo II	1	E	79	E79	c	212.34	212.38	Floor 2	Quadrate	Oromandibular region	Cyprinidae	Acanthobrama	Acanthobrama sp.	Acanthobrama
1064	Ohalo II	1	E	79	E79	c	212.34	212.38	Floor 2	Quadrate	Oromandibular region	Cyprinidae	Acanthobrama	Acanthobrama sp.	Acanthobrama
1065	Ohalo II	1	E	79	E79	c	212.34	212.38	Floor 2	Quadrate	Oromandibular region	Cyprinidae	Acanthobrama	Acanthobrama sp.	Acanthobrama
1066	Ohalo II	1	E	79	E79	c	212.34	212.38	Floor 2	Quadrate	Oromandibular region	Cyprinidae	Acanthobrama	Acanthobrama sp.	Acanthobrama
1067	Ohalo II	1	E	79	E79	c	212.34	212.38	Floor 2	Quadrate	Oromandibular region	Cyprinidae	Acanthobrama	Acanthobrama sp.	Acanthobrama
1068	Ohalo II	1	E	79	E79	c	212.34	212.38	Floor 2	Quadrate	Oromandibular region	Cyprinidae	Acanthobrama	Acanthobrama sp.	Acanthobrama
1069	Ohalo II	1	E	79	E79	c	212.34	212.38	Floor 2	Quadrate	Oromandibular region	Cyprinidae	Acanthobrama	Acanthobrama sp.	Acanthobrama
1070	Ohalo II	1	E	80	E80	c	212.35	212.43	Floor 2	Quadrate	Oromandibular region	Cyprinidae	Acanthobrama	Acanthobrama sp.	Acanthobrama
1071	Ohalo II	1	E	80	E80	c	212.35	212.43	Floor 2	Quadrate	Oromandibular region	Cyprinidae	Acanthobrama	Acanthobrama sp.	Acanthobrama
1072	Ohalo II	1	E	80	E80	c	212.35	212.43	Floor 2	Quadrate	Oromandibular region	Cyprinidae	Acanthobrama	Acanthobrama sp.	Acanthobrama
1073	Ohalo II	1	E	81	E81	a	212.35	.	Floor 2	Quadrate	Oromandibular region	Cyprinidae	Acanthobrama	Acanthobrama sp.	Acanthobrama
1074	Ohalo II	1	E	81	E81	a	212.35	.	Floor 2	Quadrate	Oromandibular region	Cyprinidae	Acanthobrama	Acanthobrama sp.	Acanthobrama
1075	Ohalo II	1	E	81	E81	a	212.35	.	Floor 2	Quadrate	Oromandibular region	Cyprinidae	Acanthobrama	Acanthobrama sp.	Acanthobrama
1076	Ohalo II	1	E	81	E81	a	212.35	.	Floor 2	Quadrate	Oromandibular region	Cyprinidae	Acanthobrama	Acanthobrama sp.	Acanthobrama
1077	Ohalo II	1	E	80	E80	d	212.35	212.37	Floor 1	Quadrate	Oromandibular region	Cyprinidae	Acanthobrama	Acanthobrama sp.	Acanthobrama
1078	Ohalo II	1	E	79	E79	b	212.33	212.41	Floor 2	Opercle app.?	Opercular series	Cyprinidae	Acanthobrama	Acanthobrama sp.	Acanthobrama
1079	Ohalo II	1	E	80	E80	c	212.35	212.43	Floor 2	Opercle app.?	Opercular series	Cyprinidae	Acanthobrama	Acanthobrama sp.	Acanthobrama
1128	Ohalo II	1	E	79	E79	b	212.33	212.41	Floor 2	Urohyal	Hyoid region	Cyprinidae	Acanthobrama	Acanthobrama sp.	Acanthobrama
1129	Ohalo II	1	E	79	E79	b	212.33	212.41	Floor 2	Urohyal	Hyoid region	Cyprinidae	Acanthobrama	Acanthobrama sp.	Acanthobrama
1130	Ohalo II	1	E	79	E79	b	212.33	212.41	Floor 2	Urohyal	Hyoid region	Cyprinidae	Acanthobrama	Acanthobrama sp.	Acanthobrama
1131	Ohalo II	1	E	79	E79	b	212.33	212.41	Floor 2	Urohyal	Hyoid region	Cyprinidae	Acanthobrama	Acanthobrama sp.	Acanthobrama
1132	Ohalo II	1	E	79	E79	b	212.33	212.41	Floor 2	Urohyal	Hyoid region	Cyprinidae	Acanthobrama	Acanthobrama sp.	Acanthobrama
1133	Ohalo II	1	E	79	E79	b	212.33	212.41	Floor 2	Urohyal	Hyoid region	Cyprinidae	Acanthobrama	Acanthobrama sp.	Acanthobrama
1134	Ohalo II	1	E	79	E79	b	212.33	212.41	Floor 2	Urohyal	Hyoid region	Cyprinidae	Acanthobrama	Acanthobrama sp.	Acanthobrama
1135	Ohalo II	1	E	79	E79	b	212.33	212.41	Floor 2	Urohyal	Hyoid region	Cyprinidae	Acanthobrama	Acanthobrama sp.	Acanthobrama
1136	Ohalo II	1	E	79	E79	b	212.33	212.41	Floor 2	Urohyal	Hyoid region	Cyprinidae	Acanthobrama	Acanthobrama sp.	Acanthobrama
1137	Ohalo II	1	E	79	E79	c	212.34	212.38	Floor 2	Urohyal	Hyoid region	Cyprinidae	Acanthobrama	Acanthobrama sp.	Acanthobrama
1138	Ohalo II	1	E	79	E79	c	212.34	212.38	Floor 2	Urohyal	Hyoid region	Cyprinidae	Acanthobrama	Acanthobrama sp.	Acanthobrama
1139	Ohalo II	1	E	79	E79	c	212.34	212.38	Floor 2	Urohyal	Hyoid region	Cyprinidae	Acanthobrama	Acanthobrama sp.	Acanthobrama
1140	Ohalo II	1	E	79	E79	c	212.34	212.38	Floor 2	Urohyal	Hyoid region	Cyprinidae	Acanthobrama	Acanthobrama sp.	Acanthobrama
1141	Ohalo II	1	E	79	E79	c	212.34	212.38	Floor 2	Urohyal	Hyoid region	Cyprinidae	Acanthobrama	Acanthobrama sp.	Acanthobrama
1142	Ohalo II	1	E	80	E80	c	212.35	212.43	Floor 2	Urohyal	Hyoid region	Cyprinidae	Acanthobrama	Acanthobrama sp.	Acanthobrama
1143	Ohalo II	1	E	80	E80	c	212.35	212.43	Floor 2	Urohyal	Hyoid region	Cyprinidae	Acanthobrama	Acanthobrama sp.	Acanthobrama
1144	Ohalo II	1	E	80	E80	c	212.35	212.43	Floor 2	Urohyal	Hyoid region	Cyprinidae	Acanthobrama	Acanthobrama sp.	Acanthobrama
1145	Ohalo II	1	E	80	E80	c	212.35	212.43	Floor 2	Urohyal	Hyoid region	Cyprinidae	Acanthobrama	Acanthobrama sp.	Acanthobrama
1146	Ohalo II	1	E	80	E80	c	212.35	212.43	Floor 2	Urohyal	Hyoid region	Cyprinidae	Acanthobrama	Acanthobrama sp.	Acanthobrama
1147	Ohalo II	1	E	80	E80	c	212.35	212.43	Floor 2	Urohyal	Hyoid region	Cyprinidae	Acanthobrama	Acanthobrama sp.	Acanthobrama
1148	Ohalo II	1	E	80	E80	d	212.35	212.37	Floor 1	Urohyal	Hyoid region	Cyprinidae	Acanthobrama	Acanthobrama sp.	Acanthobrama
1149	Ohalo II	1	E	81	E81	b	212.33	212.42	Floor 2	Urohyal	Hyoid region	Cyprinidae	Acanthobrama	Acanthobrama sp.	Acanthobrama
1150	Ohalo II	1	E	81	E81	a	212.35	.	Floor 2	Urohyal	Hyoid region	Cyprinidae	Acanthobrama	Acanthobrama sp.	Acanthobrama
1151	Ohalo II	1	E	81	E81	a	212.35	.	Floor 2	Urohyal	Hyoid region	Cyprinidae	Acanthobrama	Acanthobrama sp.	Acanthobrama
1152	Ohalo II	1	E	81	E81	a	212.35	.	Floor 2	Urohyal	Hyoid region	Cyprinidae	Acanthobrama	Acanthobrama sp.	Acanthobrama
1153	Ohalo II	1	E	81	E81	a	212.35	.	Floor 2	Urohyal	Hyoid region	Cyprinidae	Acanthobrama	Acanthobrama sp.	Acanthobrama
1154	Ohalo II	1	E	81	E81	a	212.35	.	Floor 2	Urohyal	Hyoid region	Cyprinidae	Acanthobrama	Acanthobrama sp.	Acanthobrama
1155	Ohalo II	1	E	81	E81	a	212.35	.	Floor 2	Urohyal	Hyoid region	Cyprinidae	Acanthobrama	Acanthobrama sp.	Acanthobrama
1156	Ohalo II	1	E	81	E81	a	212.35	.	Floor 2	Urohyal	Hyoid region	Cyprinidae	Acanthobrama	Acanthobrama sp.	Acanthobrama
1157	Ohalo II	1	E	81	E81	a	212.35	.	Floor 2	Urohyal	Hyoid region	Cyprinidae	Acanthobrama	Acanthobrama sp.	Acanthobrama
1158	Ohalo II	1	E	81	E81	a	212.35	.	Floor 2	Urohyal	Hyoid region	Cyprinidae	Acanthobrama	Acanthobrama sp.	Acanthobrama
1277	Ohalo II	1	E	79	E79	c	212.34	212.38	Floor 2	First Dorsal Pterygiophore	Median fins	Cyprinidae	Acanthobrama	Acanthobrama sp.	Acanthobrama
1278	Ohalo II	1	E	79	E79	c	212.34	212.38	Floor 2	First Dorsal Pterygiophore	Median fins	Cyprinidae	Acanthobrama	Acanthobrama sp.	Acanthobrama
1279	Ohalo II	1	E	79	E79	c	212.34	212.38	Floor 2	First Dorsal Pterygiophore	Median fins	Cyprinidae	Acanthobrama	Acanthobrama sp.	Acanthobrama
1280	Ohalo II	1	E	79	E79	c	212.34	212.38	Floor 2	First Dorsal Pterygiophore	Median fins	Cyprinidae	Acanthobrama	Acanthobrama sp.	Acanthobrama
1281	Ohalo II	1	E	79	E79	c	212.34	212.38	Floor 2	First Dorsal Pterygiophore	Median fins	Cyprinidae	Acanthobrama	Acanthobrama sp.	Acanthobrama
1282	Ohalo II	1	E	79	E79	c	212.34	212.38	Floor 2	First Dorsal Pterygiophore	Median fins	Cyprinidae	Acanthobrama	Acanthobrama sp.	Acanthobrama
1283	Ohalo II	1	E	79	E79	c	212.34	212.38	Floor 2	First Dorsal Pterygiophore	Median fins	Cyprinidae	Acanthobrama	Acanthobrama sp.	Acanthobrama
1284	Ohalo II	1	E	79	E79	c	212.34	212.38	Floor 2	First Dorsal Pterygiophore	Median fins	Cyprinidae	Acanthobrama	Acanthobrama sp.	Acanthobrama
1285	Ohalo II	1	E	79	E79	c	212.34	212.38	Floor 2	First Dorsal Pterygiophore	Median fins	Cyprinidae	Acanthobrama	Acanthobrama sp.	Acanthobrama
1286	Ohalo II	1	E	79	E79	c	212.34	212.38	Floor 2	First Dorsal Pterygiophore	Median fins	Cyprinidae	Acanthobrama	Acanthobrama sp.	Acanthobrama
1287	Ohalo II	1	E	79	E79	c	212.34	212.38	Floor 2	First Dorsal Pterygiophore	Median fins	Cyprinidae	Acanthobrama	Acanthobrama sp.	Acanthobrama
1288	Ohalo II	1	E	79	E79	c	212.34	212.38	Floor 2	First Dorsal Pterygiophore	Median fins	Cyprinidae	Acanthobrama	Acanthobrama sp.	Acanthobrama
1289	Ohalo II	1	E	80	E80	c	212.35	212.43	Floor 2	First Dorsal Pterygiophore	Median fins	Cyprinidae	Acanthobrama	Acanthobrama sp.	Acanthobrama
1290	Ohalo II	1	E	80	E80	c	212.35	212.43	Floor 2	First Dorsal Pterygiophore	Median fins	Cyprinidae	Acanthobrama	Acanthobrama sp.	Acanthobrama
1291	Ohalo II	1	E	80	E80	c	212.35	212.43	Floor 2	First Dorsal Pterygiophore	Median fins	Cyprinidae	Acanthobrama	Acanthobrama sp.	Acanthobrama
1292	Ohalo II	1	E	80	E80	c	212.35	212.43	Floor 2	First Dorsal Pterygiophore	Median fins	Cyprinidae	Acanthobrama	Acanthobrama sp.	Acanthobrama
1293	Ohalo II	1	E	80	E80	c	212.35	212.43	Floor 2	First Dorsal Pterygiophore	Median fins	Cyprinidae	Acanthobrama	Acanthobrama sp.	Acanthobrama
1294	Ohalo II	1	E	80	E80	c	212.35	212.43	Floor 2	First Dorsal Pterygiophore	Median fins	Cyprinidae	Acanthobrama	Acanthobrama sp.	Acanthobrama
1295	Ohalo II	1	E	80	E80	c	212.35	212.43	Floor 2	First Dorsal Pterygiophore	Median fins	Cyprinidae	Acanthobrama	Acanthobrama sp.	Acanthobrama
1296	Ohalo II	1	E	81	E81	b	212.33	212.42	Floor 2	First Dorsal Pterygiophore	Median fins	Cyprinidae	Acanthobrama	Acanthobrama sp.	Acanthobrama
1297	Ohalo II	1	E	81	E81	b	212.33	212.42	Floor 2	First Dorsal Pterygiophore	Median fins	Cyprinidae	Acanthobrama	Acanthobrama sp.	Acanthobrama
1371	Ohalo II	1	E	80	E80	c	212.35	212.43	Floor 2	First Dorsal Pterygiophore	Median fins	Cyprinidae	Acanthobrama	Acanthobrama sp.	Acanthobrama
1560	Ohalo II	1	E	80	E80	d	212.35	212.37	Floor 1	Ceratohyal	Hyoid region	Cyprinidae	Acanthobrama	Acanthobrama sp.	Acanthobrama
1561	Ohalo II	1	E	80	E80	d	212.35	212.37	Floor 1	Ceratohyal	Hyoid region	Cyprinidae	Acanthobrama	Acanthobrama sp.	Acanthobrama
1562	Ohalo II	1	E	80	E80	d	212.35	212.37	Floor 1	Ceratohyal	Hyoid region	Cyprinidae	Acanthobrama	Acanthobrama sp.	Acanthobrama
1563	Ohalo II	1	E	80	E80	d	212.35	212.37	Floor 1	Ceratohyal	Hyoid region	Cyprinidae	Acanthobrama	Acanthobrama sp.	Acanthobrama
1564	Ohalo II	1	E	80	E80	d	212.35	212.37	Floor 1	Ceratohyal	Hyoid region	Cyprinidae	Acanthobrama	Acanthobrama sp.	Acanthobrama
1565	Ohalo II	1	E	80	E80	d	212.35	212.37	Floor 1	Ceratohyal	Hyoid region	Cyprinidae	Acanthobrama	Acanthobrama sp.	Acanthobrama
1566	Ohalo II	1	E	80	E80	d	212.35	212.37	Floor 1	Ceratohyal	Hyoid region	Cyprinidae	Acanthobrama	Acanthobrama sp.	Acanthobrama
1567	Ohalo II	1	E	80	E80	d	212.35	212.37	Floor 1	Ceratohyal	Hyoid region	Cyprinidae	Acanthobrama	Acanthobrama sp.	Acanthobrama
1568	Ohalo II	1	E	80	E80	d	212.35	212.37	Floor 1	Ceratohyal	Hyoid region	Cyprinidae	Acanthobrama	Acanthobrama sp.	Acanthobrama
1569	Ohalo II	1	E	80	E80	d	212.35	212.37	Floor 1	Ceratohyal	Hyoid region	Cyprinidae	Acanthobrama	Acanthobrama sp.	Acanthobrama
1570	Ohalo II	1	E	80	E80	d	212.35	212.37	Floor 1	Ceratohyal	Hyoid region	Cyprinidae	Acanthobrama	Acanthobrama sp.	Acanthobrama
1571	Ohalo II	1	E	80	E80	d	212.35	212.37	Floor 1	Ceratohyal	Hyoid region	Cyprinidae	Acanthobrama	Acanthobrama sp.	Acanthobrama
1572	Ohalo II	1	E	80	E80	d	212.35	212.37	Floor 1	Ceratohyal	Hyoid region	Cyprinidae	Acanthobrama	Acanthobrama sp.	Acanthobrama
1573	Ohalo II	1	E	80	E80	d	212.37	212.4	Floor 1	Ceratohyal	Hyoid region	Cyprinidae	Acanthobrama	Acanthobrama sp.	Acanthobrama
1574	Ohalo II	1	E	80	E80	d	212.37	212.4	Floor 1	Ceratohyal	Hyoid region	Cyprinidae	Acanthobrama	Acanthobrama sp.	Acanthobrama
1575	Ohalo II	1	E	80	E80	d	212.37	212.4	Floor 1	Ceratohyal	Hyoid region	Cyprinidae	Acanthobrama	Acanthobrama sp.	Acanthobrama
1576	Ohalo II	1	E	80	E80	d	212.37	212.4	Floor 1	Ceratohyal	Hyoid region	Cyprinidae	Acanthobrama	Acanthobrama sp.	Acanthobrama
1577	Ohalo II	1	E	80	E80	d	212.37	212.4	Floor 1	Ceratohyal	Hyoid region	Cyprinidae	Acanthobrama	Acanthobrama sp.	Acanthobrama
1578	Ohalo II	1	E	80	E80	d	212.37	212.4	Floor 1	Ceratohyal	Hyoid region	Cyprinidae	Acanthobrama	Acanthobrama sp.	Acanthobrama
1579	Ohalo II	1	E	80	E80	d	212.37	212.4	Floor 1	Ceratohyal	Hyoid region	Cyprinidae	Acanthobrama	Acanthobrama sp.	Acanthobrama
1580	Ohalo II	1	E	80	E80	d	212.37	212.4	Floor 1	Ceratohyal	Hyoid region	Cyprinidae	Acanthobrama	Acanthobrama sp.	Acanthobrama
1581	Ohalo II	1	E	80	E80	d	212.37	212.4	Floor 1	Ceratohyal	Hyoid region	Cyprinidae	Acanthobrama	Acanthobrama sp.	Acanthobrama
1582	Ohalo II	1	E	80	E80	d	212.37	212.4	Floor 1	Ceratohyal	Hyoid region	Cyprinidae	Acanthobrama	Acanthobrama sp.	Acanthobrama
1583	Ohalo II	1	E	80	E80	c	212.35	212.43	Floor 2	Ceratohyal	Hyoid region	Cyprinidae	Acanthobrama	Acanthobrama sp.	Acanthobrama
1584	Ohalo II	1	E	80	E80	c	212.35	212.43	Floor 2	Ceratohyal	Hyoid region	Cyprinidae	Acanthobrama	Acanthobrama sp.	Acanthobrama
1585	Ohalo II	1	E	80	E80	c	212.35	212.43	Floor 2	Ceratohyal	Hyoid region	Cyprinidae	Acanthobrama	Acanthobrama sp.	Acanthobrama
1586	Ohalo II	1	E	80	E80	c	212.35	212.43	Floor 2	Ceratohyal	Hyoid region	Cyprinidae	Acanthobrama	Acanthobrama sp.	Acanthobrama
1587	Ohalo II	1	E	80	E80	c	212.35	212.43	Floor 2	Ceratohyal	Hyoid region	Cyprinidae	Acanthobrama	Acanthobrama sp.	Acanthobrama
1588	Ohalo II	1	E	80	E80	c	212.35	212.43	Floor 2	Ceratohyal	Hyoid region	Cyprinidae	Acanthobrama	Acanthobrama sp.	Acanthobrama
1589	Ohalo II	1	E	80	E80	c	212.35	212.43	Floor 2	Ceratohyal	Hyoid region	Cyprinidae	Acanthobrama	Acanthobrama sp.	Acanthobrama
1590	Ohalo II	1	E	80	E80	c	212.35	212.43	Floor 2	Ceratohyal	Hyoid region	Cyprinidae	Acanthobrama	Acanthobrama sp.	Acanthobrama
1591	Ohalo II	1	E	80	E80	c	212.35	212.43	Floor 2	Ceratohyal	Hyoid region	Cyprinidae	Acanthobrama	Acanthobrama sp.	Acanthobrama
1592	Ohalo II	1	E	80	E80	c	212.35	212.43	Floor 2	Ceratohyal	Hyoid region	Cyprinidae	Acanthobrama	Acanthobrama sp.	Acanthobrama
1593	Ohalo II	1	E	80	E80	c	212.35	212.43	Floor 2	Ceratohyal	Hyoid region	Cyprinidae	Acanthobrama	Acanthobrama sp.	Acanthobrama
1594	Ohalo II	1	E	80	E80	c	212.35	212.43	Floor 2	Ceratohyal	Hyoid region	Cyprinidae	Acanthobrama	Acanthobrama sp.	Acanthobrama
1595	Ohalo II	1	E	80	E80	c	212.35	212.43	Floor 2	Ceratohyal	Hyoid region	Cyprinidae	Acanthobrama	Acanthobrama sp.	Acanthobrama
1596	Ohalo II	1	E	80	E80	c	212.35	212.43	Floor 2	Ceratohyal	Hyoid region	Cyprinidae	Acanthobrama	Acanthobrama sp.	Acanthobrama
1597	Ohalo II	1	E	80	E80	c	212.35	212.43	Floor 2	Ceratohyal	Hyoid region	Cyprinidae	Acanthobrama	Acanthobrama sp.	Acanthobrama
1598	Ohalo II	1	E	80	E80	c	212.35	212.43	Floor 2	Ceratohyal	Hyoid region	Cyprinidae	Acanthobrama	Acanthobrama sp.	Acanthobrama
1599	Ohalo II	1	E	80	E80	c	212.35	212.43	Floor 2	Ceratohyal	Hyoid region	Cyprinidae	Acanthobrama	Acanthobrama sp.	Acanthobrama
1600	Ohalo II	1	E	80	E80	c	212.35	212.43	Floor 2	Ceratohyal	Hyoid region	Cyprinidae	Acanthobrama	Acanthobrama sp.	Acanthobrama
1601	Ohalo II	1	E	80	E80	c	212.35	212.43	Floor 2	Ceratohyal	Hyoid region	Cyprinidae	Acanthobrama	Acanthobrama sp.	Acanthobrama
1602	Ohalo II	1	E	80	E80	c	212.35	212.43	Floor 2	Ceratohyal	Hyoid region	Cyprinidae	Acanthobrama	Acanthobrama sp.	Acanthobrama
1603	Ohalo II	1	E	80	E80	c	212.35	212.43	Floor 2	Ceratohyal	Hyoid region	Cyprinidae	Acanthobrama	Acanthobrama sp.	Acanthobrama
1604	Ohalo II	1	E	80	E80	c	212.35	212.43	Floor 2	Ceratohyal	Hyoid region	Cyprinidae	Acanthobrama	Acanthobrama sp.	Acanthobrama
1605	Ohalo II	1	E	80	E80	c	212.35	212.43	Floor 2	Ceratohyal	Hyoid region	Cyprinidae	Acanthobrama	Acanthobrama sp.	Acanthobrama
1606	Ohalo II	1	E	80	E80	c	212.35	212.43	Floor 2	Ceratohyal	Hyoid region	Cyprinidae	Acanthobrama	Acanthobrama sp.	Acanthobrama
1607	Ohalo II	1	E	80	E80	c	212.35	212.43	Floor 2	Ceratohyal	Hyoid region	Cyprinidae	Acanthobrama	Acanthobrama sp.	Acanthobrama
1608	Ohalo II	1	E	80	E80	c	212.35	212.43	Floor 2	Ceratohyal	Hyoid region	Cyprinidae	Acanthobrama	Acanthobrama sp.	Acanthobrama
1609	Ohalo II	1	E	80	E80	c	212.35	212.43	Floor 2	Ceratohyal	Hyoid region	Cyprinidae	Acanthobrama	Acanthobrama sp.	Acanthobrama
1610	Ohalo II	1	E	80	E80	c	212.35	212.43	Floor 2	Ceratohyal	Hyoid region	Cyprinidae	Acanthobrama	Acanthobrama sp.	Acanthobrama
1611	Ohalo II	1	E	80	E80	c	212.35	212.43	Floor 2	Ceratohyal	Hyoid region	Cyprinidae	Acanthobrama	Acanthobrama sp.	Acanthobrama
1612	Ohalo II	1	E	80	E80	c	212.35	212.43	Floor 2	Ceratohyal	Hyoid region	Cyprinidae	Acanthobrama	Acanthobrama sp.	Acanthobrama
1613	Ohalo II	1	E	80	E80	c	212.35	212.43	Floor 2	Ceratohyal	Hyoid region	Cyprinidae	Acanthobrama	Acanthobrama sp.	Acanthobrama
1614	Ohalo II	1	E	80	E80	c	212.35	212.43	Floor 2	Ceratohyal	Hyoid region	Cyprinidae	Acanthobrama	Acanthobrama sp.	Acanthobrama
1615	Ohalo II	1	E	80	E80	c	212.35	212.43	Floor 2	Ceratohyal	Hyoid region	Cyprinidae	Acanthobrama	Acanthobrama sp.	Acanthobrama
1616	Ohalo II	1	E	80	E80	c	212.35	212.43	Floor 2	Ceratohyal	Hyoid region	Cyprinidae	Acanthobrama	Acanthobrama sp.	Acanthobrama
1617	Ohalo II	1	E	80	E80	c	212.35	212.43	Floor 2	Ceratohyal	Hyoid region	Cyprinidae	Acanthobrama	Acanthobrama sp.	Acanthobrama
1618	Ohalo II	1	E	80	E80	c	212.35	212.43	Floor 2	Ceratohyal	Hyoid region	Cyprinidae	Acanthobrama	Acanthobrama sp.	Acanthobrama
1619	Ohalo II	1	E	80	E80	c	212.35	212.43	Floor 2	Ceratohyal	Hyoid region	Cyprinidae	Acanthobrama	Acanthobrama sp.	Acanthobrama
1620	Ohalo II	1	E	80	E80	c	212.35	212.43	Floor 2	Ceratohyal	Hyoid region	Cyprinidae	Acanthobrama	Acanthobrama sp.	Acanthobrama
1621	Ohalo II	1	E	81	E81	a	212.35	.	Floor 2	Ceratohyal	Hyoid region	Cyprinidae	Acanthobrama	Acanthobrama sp.	Acanthobrama
1622	Ohalo II	1	E	81	E81	a	212.35	.	Floor 2	Ceratohyal	Hyoid region	Cyprinidae	Acanthobrama	Acanthobrama sp.	Acanthobrama
1623	Ohalo II	1	E	81	E81	a	212.35	.	Floor 2	Ceratohyal	Hyoid region	Cyprinidae	Acanthobrama	Acanthobrama sp.	Acanthobrama
1624	Ohalo II	1	E	81	E81	a	212.35	.	Floor 2	Ceratohyal	Hyoid region	Cyprinidae	Acanthobrama	Acanthobrama sp.	Acanthobrama
1625	Ohalo II	1	E	81	E81	a	212.35	.	Floor 2	Ceratohyal	Hyoid region	Cyprinidae	Acanthobrama	Acanthobrama sp.	Acanthobrama
1626	Ohalo II	1	E	81	E81	a	212.35	.	Floor 2	Ceratohyal	Hyoid region	Cyprinidae	Acanthobrama	Acanthobrama sp.	Acanthobrama
1627	Ohalo II	1	E	81	E81	a	212.35	.	Floor 2	Ceratohyal	Hyoid region	Cyprinidae	Acanthobrama	Acanthobrama sp.	Acanthobrama
1628	Ohalo II	1	E	81	E81	a	212.35	.	Floor 2	Ceratohyal	Hyoid region	Cyprinidae	Acanthobrama	Acanthobrama sp.	Acanthobrama
1629	Ohalo II	1	E	81	E81	a	212.35	.	Floor 2	Ceratohyal	Hyoid region	Cyprinidae	Acanthobrama	Acanthobrama sp.	Acanthobrama
1630	Ohalo II	1	E	81	E81	a	212.35	.	Floor 2	Ceratohyal	Hyoid region	Cyprinidae	Acanthobrama	Acanthobrama sp.	Acanthobrama
1631	Ohalo II	1	E	81	E81	a	212.35	.	Floor 2	Ceratohyal	Hyoid region	Cyprinidae	Acanthobrama	Acanthobrama sp.	Acanthobrama
1632	Ohalo II	1	E	81	E81	a	212.35	.	Floor 2	Ceratohyal	Hyoid region	Cyprinidae	Acanthobrama	Acanthobrama sp.	Acanthobrama
1633	Ohalo II	1	E	81	E81	a	212.35	.	Floor 2	Ceratohyal	Hyoid region	Cyprinidae	Acanthobrama	Acanthobrama sp.	Acanthobrama
1634	Ohalo II	1	E	81	E81	a	212.35	.	Floor 2	Ceratohyal	Hyoid region	Cyprinidae	Acanthobrama	Acanthobrama sp.	Acanthobrama
1635	Ohalo II	1	E	81	E81	a	212.35	.	Floor 2	Ceratohyal	Hyoid region	Cyprinidae	Acanthobrama	Acanthobrama sp.	Acanthobrama
1636	Ohalo II	1	E	81	E81	a	212.35	.	Floor 2	Ceratohyal	Hyoid region	Cyprinidae	Acanthobrama	Acanthobrama sp.	Acanthobrama
1637	Ohalo II	1	E	81	E81	a	212.35	.	Floor 2	Ceratohyal	Hyoid region	Cyprinidae	Acanthobrama	Acanthobrama sp.	Acanthobrama
1638	Ohalo II	1	E	81	E81	a	212.35	.	Floor 2	Ceratohyal	Hyoid region	Cyprinidae	Acanthobrama	Acanthobrama sp.	Acanthobrama
1639	Ohalo II	1	E	81	E81	a	212.35	.	Floor 2	Ceratohyal	Hyoid region	Cyprinidae	Acanthobrama	Acanthobrama sp.	Acanthobrama
1640	Ohalo II	1	E	81	E81	a	212.35	.	Floor 2	Ceratohyal	Hyoid region	Cyprinidae	Acanthobrama	Acanthobrama sp.	Acanthobrama
1641	Ohalo II	1	E	81	E81	a	212.35	.	Floor 2	Ceratohyal	Hyoid region	Cyprinidae	Acanthobrama	Acanthobrama sp.	Acanthobrama
1642	Ohalo II	1	E	81	E81	a	212.35	.	Floor 2	Ceratohyal	Hyoid region	Cyprinidae	Acanthobrama	Acanthobrama sp.	Acanthobrama
1643	Ohalo II	1	E	81	E81	a	212.35	.	Floor 2	Ceratohyal	Hyoid region	Cyprinidae	Acanthobrama	Acanthobrama sp.	Acanthobrama
1644	Ohalo II	1	E	81	E81	a	212.35	.	Floor 2	Ceratohyal	Hyoid region	Cyprinidae	Acanthobrama	Acanthobrama sp.	Acanthobrama
1645	Ohalo II	1	E	81	E81	a	212.35	.	Floor 2	Ceratohyal	Hyoid region	Cyprinidae	Acanthobrama	Acanthobrama sp.	Acanthobrama
1646	Ohalo II	1	E	81	E81	a	212.35	.	Floor 2	Ceratohyal	Hyoid region	Cyprinidae	Acanthobrama	Acanthobrama sp.	Acanthobrama
1647	Ohalo II	1	E	81	E81	a	212.35	.	Floor 2	Ceratohyal	Hyoid region	Cyprinidae	Acanthobrama	Acanthobrama sp.	Acanthobrama
1648	Ohalo II	1	E	81	E81	a	212.35	.	Floor 2	Ceratohyal	Hyoid region	Cyprinidae	Acanthobrama	Acanthobrama sp.	Acanthobrama
1649	Ohalo II	1	E	81	E81	a	212.35	.	Floor 2	Ceratohyal	Hyoid region	Cyprinidae	Acanthobrama	Acanthobrama sp.	Acanthobrama
1650	Ohalo II	1	E	81	E81	a	212.35	.	Floor 2	Ceratohyal	Hyoid region	Cyprinidae	Acanthobrama	Acanthobrama sp.	Acanthobrama
1651	Ohalo II	1	E	81	E81	a	212.35	.	Floor 2	Ceratohyal	Hyoid region	Cyprinidae	Acanthobrama	Acanthobrama sp.	Acanthobrama
1652	Ohalo II	1	E	81	E81	a	212.35	.	Floor 2	Ceratohyal	Hyoid region	Cyprinidae	Acanthobrama	Acanthobrama sp.	Acanthobrama
1653	Ohalo II	1	E	81	E81	a	212.35	.	Floor 2	Ceratohyal	Hyoid region	Cyprinidae	Acanthobrama	Acanthobrama sp.	Acanthobrama
1654	Ohalo II	1	E	81	E81	a	212.35	.	Floor 2	Ceratohyal	Hyoid region	Cyprinidae	Acanthobrama	Acanthobrama sp.	Acanthobrama
1655	Ohalo II	1	E	81	E81	a	212.35	.	Floor 2	Ceratohyal	Hyoid region	Cyprinidae	Acanthobrama	Acanthobrama sp.	Acanthobrama
1656	Ohalo II	1	E	81	E81	a	212.35	.	Floor 2	Ceratohyal	Hyoid region	Cyprinidae	Acanthobrama	Acanthobrama sp.	Acanthobrama
1657	Ohalo II	1	E	81	E81	a	212.35	.	Floor 2	Ceratohyal	Hyoid region	Cyprinidae	Acanthobrama	Acanthobrama sp.	Acanthobrama
1658	Ohalo II	1	E	81	E81	a	212.35	.	Floor 2	Ceratohyal	Hyoid region	Cyprinidae	Acanthobrama	Acanthobrama sp.	Acanthobrama
1659	Ohalo II	1	E	81	E81	a	212.35	.	Floor 2	Ceratohyal	Hyoid region	Cyprinidae	Acanthobrama	Acanthobrama sp.	Acanthobrama
1660	Ohalo II	1	E	81	E81	a	212.35	.	Floor 2	Ceratohyal	Hyoid region	Cyprinidae	Acanthobrama	Acanthobrama sp.	Acanthobrama
1661	Ohalo II	1	E	81	E81	a	212.35	.	Floor 2	Ceratohyal	Hyoid region	Cyprinidae	Acanthobrama	Acanthobrama sp.	Acanthobrama
1662	Ohalo II	1	E	81	E81	a	212.35	.	Floor 2	Ceratohyal	Hyoid region	Cyprinidae	Acanthobrama	Acanthobrama sp.	Acanthobrama
1663	Ohalo II	1	E	81	E81	a	212.35	.	Floor 2	Ceratohyal	Hyoid region	Cyprinidae	Acanthobrama	Acanthobrama sp.	Acanthobrama
1664	Ohalo II	1	E	81	E81	a	212.35	.	Floor 2	Ceratohyal	Hyoid region	Cyprinidae	Acanthobrama	Acanthobrama sp.	Acanthobrama
1665	Ohalo II	1	E	81	E81	b	212.33	212.42	Floor 2	Ceratohyal	Hyoid region	Cyprinidae	Acanthobrama	Acanthobrama sp.	Acanthobrama
1666	Ohalo II	1	E	81	E81	b	212.33	212.42	Floor 2	Ceratohyal	Hyoid region	Cyprinidae	Acanthobrama	Acanthobrama sp.	Acanthobrama
1667	Ohalo II	1	G	80	G80	.	212.38	212.42	.	Ceratohyal	Hyoid region	Cyprinidae	Acanthobrama	Acanthobrama sp.	Acanthobrama
1668	Ohalo II	1	E	79	E79	a	212.35	212.41	Floor 2	Ceratohyal	Hyoid region	Cyprinidae	Acanthobrama	Acanthobrama sp.	Acanthobrama
1669	Ohalo II	1	E	79	E79	a	212.35	212.41	Floor 2	Ceratohyal	Hyoid region	Cyprinidae	Acanthobrama	Acanthobrama sp.	Acanthobrama
1670	Ohalo II	1	E	79	E79	a	212.35	212.41	Floor 2	Ceratohyal	Hyoid region	Cyprinidae	Acanthobrama	Acanthobrama sp.	Acanthobrama
1671	Ohalo II	1	E	79	E79	a	212.35	212.41	Floor 2	Ceratohyal	Hyoid region	Cyprinidae	Acanthobrama	Acanthobrama sp.	Acanthobrama
1672	Ohalo II	1	E	79	E79	a	212.35	212.41	Floor 2	Ceratohyal	Hyoid region	Cyprinidae	Acanthobrama	Acanthobrama sp.	Acanthobrama
1673	Ohalo II	1	E	79	E79	a	212.35	212.41	Floor 2	Ceratohyal	Hyoid region	Cyprinidae	Acanthobrama	Acanthobrama sp.	Acanthobrama
1674	Ohalo II	1	E	79	E79	b	212.33	212.41	Floor 2	Ceratohyal	Hyoid region	Cyprinidae	Acanthobrama	Acanthobrama sp.	Acanthobrama
1675	Ohalo II	1	E	79	E79	b	212.33	212.41	Floor 2	Ceratohyal	Hyoid region	Cyprinidae	Acanthobrama	Acanthobrama sp.	Acanthobrama
1676	Ohalo II	1	E	79	E79	b	212.33	212.41	Floor 2	Ceratohyal	Hyoid region	Cyprinidae	Acanthobrama	Acanthobrama sp.	Acanthobrama
1677	Ohalo II	1	E	79	E79	b	212.33	212.41	Floor 2	Ceratohyal	Hyoid region	Cyprinidae	Acanthobrama	Acanthobrama sp.	Acanthobrama
1678	Ohalo II	1	E	79	E79	b	212.33	212.41	Floor 2	Ceratohyal	Hyoid region	Cyprinidae	Acanthobrama	Acanthobrama sp.	Acanthobrama
1679	Ohalo II	1	E	79	E79	b	212.33	212.41	Floor 2	Ceratohyal	Hyoid region	Cyprinidae	Acanthobrama	Acanthobrama sp.	Acanthobrama
1680	Ohalo II	1	E	79	E79	b	212.33	212.41	Floor 2	Ceratohyal	Hyoid region	Cyprinidae	Acanthobrama	Acanthobrama sp.	Acanthobrama
1681	Ohalo II	1	E	79	E79	b	212.33	212.41	Floor 2	Ceratohyal	Hyoid region	Cyprinidae	Acanthobrama	Acanthobrama sp.	Acanthobrama
1682	Ohalo II	1	E	79	E79	b	212.33	212.41	Floor 2	Ceratohyal	Hyoid region	Cyprinidae	Acanthobrama	Acanthobrama sp.	Acanthobrama
1683	Ohalo II	1	E	79	E79	b	212.33	212.41	Floor 2	Ceratohyal	Hyoid region	Cyprinidae	Acanthobrama	Acanthobrama sp.	Acanthobrama
1684	Ohalo II	1	E	79	E79	b	212.33	212.41	Floor 2	Ceratohyal	Hyoid region	Cyprinidae	Acanthobrama	Acanthobrama sp.	Acanthobrama
1685	Ohalo II	1	E	79	E79	b	212.33	212.41	Floor 2	Ceratohyal	Hyoid region	Cyprinidae	Acanthobrama	Acanthobrama sp.	Acanthobrama
1686	Ohalo II	1	E	79	E79	b	212.33	212.41	Floor 2	Ceratohyal	Hyoid region	Cyprinidae	Acanthobrama	Acanthobrama sp.	Acanthobrama
1687	Ohalo II	1	E	79	E79	b	212.33	212.41	Floor 2	Ceratohyal	Hyoid region	Cyprinidae	Acanthobrama	Acanthobrama sp.	Acanthobrama
1688	Ohalo II	1	E	79	E79	b	212.33	212.41	Floor 2	Ceratohyal	Hyoid region	Cyprinidae	Acanthobrama	Acanthobrama sp.	Acanthobrama
1689	Ohalo II	1	E	79	E79	b	212.33	212.41	Floor 2	Ceratohyal	Hyoid region	Cyprinidae	Acanthobrama	Acanthobrama sp.	Acanthobrama
1690	Ohalo II	1	E	79	E79	b	212.33	212.41	Floor 2	Ceratohyal	Hyoid region	Cyprinidae	Acanthobrama	Acanthobrama sp.	Acanthobrama
1691	Ohalo II	1	E	79	E79	c	212.34	212.38	Floor 2	Ceratohyal	Hyoid region	Cyprinidae	Acanthobrama	Acanthobrama sp.	Acanthobrama
1692	Ohalo II	1	E	79	E79	c	212.34	212.38	Floor 2	Ceratohyal	Hyoid region	Cyprinidae	Acanthobrama	Acanthobrama sp.	Acanthobrama
1693	Ohalo II	1	E	79	E79	c	212.34	212.38	Floor 2	Ceratohyal	Hyoid region	Cyprinidae	Acanthobrama	Acanthobrama sp.	Acanthobrama
1694	Ohalo II	1	E	79	E79	c	212.34	212.38	Floor 2	Ceratohyal	Hyoid region	Cyprinidae	Acanthobrama	Acanthobrama sp.	Acanthobrama
1695	Ohalo II	1	E	79	E79	c	212.34	212.38	Floor 2	Ceratohyal	Hyoid region	Cyprinidae	Acanthobrama	Acanthobrama sp.	Acanthobrama
1696	Ohalo II	1	E	79	E79	c	212.34	212.38	Floor 2	Ceratohyal	Hyoid region	Cyprinidae	Acanthobrama	Acanthobrama sp.	Acanthobrama
1697	Ohalo II	1	E	79	E79	c	212.34	212.38	Floor 2	Ceratohyal	Hyoid region	Cyprinidae	Acanthobrama	Acanthobrama sp.	Acanthobrama
1698	Ohalo II	1	E	79	E79	c	212.34	212.38	Floor 2	Ceratohyal	Hyoid region	Cyprinidae	Acanthobrama	Acanthobrama sp.	Acanthobrama
1699	Ohalo II	1	E	79	E79	c	212.34	212.38	Floor 2	Ceratohyal	Hyoid region	Cyprinidae	Acanthobrama	Acanthobrama sp.	Acanthobrama
1700	Ohalo II	1	E	79	E79	c	212.34	212.38	Floor 2	Ceratohyal	Hyoid region	Cyprinidae	Acanthobrama	Acanthobrama sp.	Acanthobrama
1701	Ohalo II	1	E	79	E79	c	212.34	212.38	Floor 2	Ceratohyal	Hyoid region	Cyprinidae	Acanthobrama	Acanthobrama sp.	Acanthobrama
1702	Ohalo II	1	E	79	E79	c	212.34	212.38	Floor 2	Ceratohyal	Hyoid region	Cyprinidae	Acanthobrama	Acanthobrama sp.	Acanthobrama
1703	Ohalo II	1	E	79	E79	c	212.34	212.38	Floor 2	Ceratohyal	Hyoid region	Cyprinidae	Acanthobrama	Acanthobrama sp.	Acanthobrama
1704	Ohalo II	1	E	79	E79	c	212.34	212.38	Floor 2	Ceratohyal	Hyoid region	Cyprinidae	Acanthobrama	Acanthobrama sp.	Acanthobrama
1705	Ohalo II	1	E	79	E79	c	212.34	212.38	Floor 2	Ceratohyal	Hyoid region	Cyprinidae	Acanthobrama	Acanthobrama sp.	Acanthobrama
1706	Ohalo II	1	E	79	E79	c	212.34	212.38	Floor 2	Ceratohyal	Hyoid region	Cyprinidae	Acanthobrama	Acanthobrama sp.	Acanthobrama
1707	Ohalo II	1	E	79	E79	c	212.34	212.38	Floor 2	Ceratohyal	Hyoid region	Cyprinidae	Acanthobrama	Acanthobrama sp.	Acanthobrama
1708	Ohalo II	1	E	79	E79	c	212.34	212.38	Floor 2	Ceratohyal	Hyoid region	Cyprinidae	Acanthobrama	Acanthobrama sp.	Acanthobrama
1709	Ohalo II	1	E	79	E79	c	212.34	212.38	Floor 2	Ceratohyal	Hyoid region	Cyprinidae	Acanthobrama	Acanthobrama sp.	Acanthobrama
1710	Ohalo II	1	E	79	E79	c	212.34	212.38	Floor 2	Ceratohyal	Hyoid region	Cyprinidae	Acanthobrama	Acanthobrama sp.	Acanthobrama
1711	Ohalo II	1	E	79	E79	c	212.34	212.38	Floor 2	Ceratohyal	Hyoid region	Cyprinidae	Acanthobrama	Acanthobrama sp.	Acanthobrama
1712	Ohalo II	1	E	79	E79	c	212.34	212.38	Floor 2	Ceratohyal	Hyoid region	Cyprinidae	Acanthobrama	Acanthobrama sp.	Acanthobrama
1713	Ohalo II	1	E	79	E79	c	212.34	212.38	Floor 2	Ceratohyal	Hyoid region	Cyprinidae	Acanthobrama	Acanthobrama sp.	Acanthobrama
1714	Ohalo II	1	E	79	E79	c	212.34	212.38	Floor 2	Ceratohyal	Hyoid region	Cyprinidae	Acanthobrama	Acanthobrama sp.	Acanthobrama
1715	Ohalo II	1	E	79	E79	c	212.34	212.38	Floor 2	Ceratohyal	Hyoid region	Cyprinidae	Acanthobrama	Acanthobrama sp.	Acanthobrama
1716	Ohalo II	1	E	79	E79	c	212.34	212.38	Floor 2	Ceratohyal	Hyoid region	Cyprinidae	Acanthobrama	Acanthobrama sp.	Acanthobrama
1717	Ohalo II	1	E	79	E79	c	212.34	212.38	Floor 2	Ceratohyal	Hyoid region	Cyprinidae	Acanthobrama	Acanthobrama sp.	Acanthobrama
1718	Ohalo II	1	E	79	E79	c	212.34	212.38	Floor 2	Ceratohyal	Hyoid region	Cyprinidae	Acanthobrama	Acanthobrama sp.	Acanthobrama
1719	Ohalo II	1	E	79	E79	c	212.34	212.38	Floor 2	Ceratohyal	Hyoid region	Cyprinidae	Acanthobrama	Acanthobrama sp.	Acanthobrama
1720	Ohalo II	1	E	79	E79	c	212.34	212.38	Floor 2	Ceratohyal	Hyoid region	Cyprinidae	Acanthobrama	Acanthobrama sp.	Acanthobrama
1721	Ohalo II	1	E	79	E79	c	212.34	212.38	Floor 2	Ceratohyal	Hyoid region	Cyprinidae	Acanthobrama	Acanthobrama sp.	Acanthobrama
1722	Ohalo II	1	E	79	E79	c	212.34	212.38	Floor 2	Ceratohyal	Hyoid region	Cyprinidae	Acanthobrama	Acanthobrama sp.	Acanthobrama
1723	Ohalo II	1	E	79	E79	c	212.34	212.38	Floor 2	Ceratohyal	Hyoid region	Cyprinidae	Acanthobrama	Acanthobrama sp.	Acanthobrama
1724	Ohalo II	1	E	79	E79	c	212.34	212.38	Floor 2	Ceratohyal	Hyoid region	Cyprinidae	Acanthobrama	Acanthobrama sp.	Acanthobrama
1725	Ohalo II	1	E	79	E79	c	212.34	212.38	Floor 2	Ceratohyal	Hyoid region	Cyprinidae	Acanthobrama	Acanthobrama sp.	Acanthobrama
1726	Ohalo II	1	E	79	E79	c	212.34	212.38	Floor 2	Ceratohyal	Hyoid region	Cyprinidae	Acanthobrama	Acanthobrama sp.	Acanthobrama
1727	Ohalo II	1	E	79	E79	c	212.34	212.38	Floor 2	Ceratohyal	Hyoid region	Cyprinidae	Acanthobrama	Acanthobrama sp.	Acanthobrama
1728	Ohalo II	1	E	79	E79	c	212.34	212.38	Floor 2	Ceratohyal	Hyoid region	Cyprinidae	Acanthobrama	Acanthobrama sp.	Acanthobrama
1729	Ohalo II	1	E	79	E79	c	212.34	212.38	Floor 2	Ceratohyal	Hyoid region	Cyprinidae	Acanthobrama	Acanthobrama sp.	Acanthobrama
1730	Ohalo II	1	E	79	E79	c	212.34	212.38	Floor 2	Ceratohyal	Hyoid region	Cyprinidae	Acanthobrama	Acanthobrama sp.	Acanthobrama
1731	Ohalo II	1	E	79	E79	c	212.34	212.38	Floor 2	Ceratohyal	Hyoid region	Cyprinidae	Acanthobrama	Acanthobrama sp.	Acanthobrama
1732	Ohalo II	1	E	79	E79	c	212.34	212.38	Floor 2	Ceratohyal	Hyoid region	Cyprinidae	Acanthobrama	Acanthobrama sp.	Acanthobrama
1733	Ohalo II	1	E	79	E79	c	212.34	212.38	Floor 2	Ceratohyal	Hyoid region	Cyprinidae	Acanthobrama	Acanthobrama sp.	Acanthobrama
1734	Ohalo II	1	E	79	E79	c	212.34	212.38	Floor 2	Ceratohyal	Hyoid region	Cyprinidae	Acanthobrama	Acanthobrama sp.	Acanthobrama
1735	Ohalo II	1	E	79	E79	c	212.34	212.38	Floor 2	Ceratohyal	Hyoid region	Cyprinidae	Acanthobrama	Acanthobrama sp.	Acanthobrama
1736	Ohalo II	1	E	79	E79	c	212.34	212.38	Floor 2	Ceratohyal	Hyoid region	Cyprinidae	Acanthobrama	Acanthobrama sp.	Acanthobrama
1737	Ohalo II	1	E	79	E79	c	212.34	212.38	Floor 2	Ceratohyal	Hyoid region	Cyprinidae	Acanthobrama	Acanthobrama sp.	Acanthobrama
1738	Ohalo II	1	E	79	E79	c	212.34	212.38	Floor 2	Ceratohyal	Hyoid region	Cyprinidae	Acanthobrama	Acanthobrama sp.	Acanthobrama
1739	Ohalo II	1	E	79	E79	c	212.34	212.38	Floor 2	Ceratohyal	Hyoid region	Cyprinidae	Acanthobrama	Acanthobrama sp.	Acanthobrama
1740	Ohalo II	1	E	79	E79	c	212.34	212.38	Floor 2	Ceratohyal	Hyoid region	Cyprinidae	Acanthobrama	Acanthobrama sp.	Acanthobrama
1741	Ohalo II	1	E	79	E79	c	212.34	212.38	Floor 2	Ceratohyal	Hyoid region	Cyprinidae	Acanthobrama	Acanthobrama sp.	Acanthobrama
1742	Ohalo II	1	E	79	E79	c	212.34	212.38	Floor 2	Ceratohyal	Hyoid region	Cyprinidae	Acanthobrama	Acanthobrama sp.	Acanthobrama
1743	Ohalo II	1	E	79	E79	c	212.34	212.38	Floor 2	Ceratohyal	Hyoid region	Cyprinidae	Acanthobrama	Acanthobrama sp.	Acanthobrama
1744	Ohalo II	1	E	79	E79	c	212.34	212.38	Floor 2	Ceratohyal	Hyoid region	Cyprinidae	Acanthobrama	Acanthobrama sp.	Acanthobrama
1745	Ohalo II	1	E	79	E79	c	212.34	212.38	Floor 2	Ceratohyal	Hyoid region	Cyprinidae	Acanthobrama	Acanthobrama sp.	Acanthobrama
1746	Ohalo II	1	E	79	E79	c	212.34	212.38	Floor 2	Ceratohyal	Hyoid region	Cyprinidae	Acanthobrama	Acanthobrama sp.	Acanthobrama
1747	Ohalo II	1	E	79	E79	c	212.34	212.38	Floor 2	Ceratohyal	Hyoid region	Cyprinidae	Acanthobrama	Acanthobrama sp.	Acanthobrama
1748	Ohalo II	1	E	79	E79	c	212.34	212.38	Floor 2	Ceratohyal	Hyoid region	Cyprinidae	Acanthobrama	Acanthobrama sp.	Acanthobrama
1749	Ohalo II	1	E	79	E79	c	212.34	212.38	Floor 2	Ceratohyal	Hyoid region	Cyprinidae	Acanthobrama	Acanthobrama sp.	Acanthobrama
1750	Ohalo II	1	E	79	E79	c	212.34	212.38	Floor 2	Ceratohyal	Hyoid region	Cyprinidae	Acanthobrama	Acanthobrama sp.	Acanthobrama
1751	Ohalo II	1	E	79	E79	c	212.34	212.38	Floor 2	Ceratohyal	Hyoid region	Cyprinidae	Acanthobrama	Acanthobrama sp.	Acanthobrama
1752	Ohalo II	1	E	79	E79	c	212.34	212.38	Floor 2	Ceratohyal	Hyoid region	Cyprinidae	Acanthobrama	Acanthobrama sp.	Acanthobrama
1753	Ohalo II	1	E	79	E79	c	212.34	212.38	Floor 2	Ceratohyal	Hyoid region	Cyprinidae	Acanthobrama	Acanthobrama sp.	Acanthobrama
1754	Ohalo II	1	E	79	E79	c	212.34	212.38	Floor 2	Ceratohyal	Hyoid region	Cyprinidae	Acanthobrama	Acanthobrama sp.	Acanthobrama
1755	Ohalo II	1	E	79	E79	c	212.34	212.38	Floor 2	Ceratohyal	Hyoid region	Cyprinidae	Acanthobrama	Acanthobrama sp.	Acanthobrama
1756	Ohalo II	1	E	79	E79	c	212.34	212.38	Floor 2	Ceratohyal	Hyoid region	Cyprinidae	Acanthobrama	Acanthobrama sp.	Acanthobrama
1757	Ohalo II	1	E	79	E79	c	212.34	212.38	Floor 2	Ceratohyal	Hyoid region	Cyprinidae	Acanthobrama	Acanthobrama sp.	Acanthobrama
1758	Ohalo II	1	E	79	E79	c	212.34	212.38	Floor 2	Ceratohyal	Hyoid region	Cyprinidae	Acanthobrama	Acanthobrama sp.	Acanthobrama
1759	Ohalo II	1	E	79	E79	c	212.34	212.38	Floor 2	Ceratohyal	Hyoid region	Cyprinidae	Acanthobrama	Acanthobrama sp.	Acanthobrama
1760	Ohalo II	1	E	79	E79	c	212.34	212.38	Floor 2	Ceratohyal	Hyoid region	Cyprinidae	Acanthobrama	Acanthobrama sp.	Acanthobrama
1761	Ohalo II	1	E	79	E79	c	212.34	212.38	Floor 2	Ceratohyal	Hyoid region	Cyprinidae	Acanthobrama	Acanthobrama sp.	Acanthobrama
1762	Ohalo II	1	E	79	E79	c	212.34	212.38	Floor 2	Ceratohyal	Hyoid region	Cyprinidae	Acanthobrama	Acanthobrama sp.	Acanthobrama
1763	Ohalo II	1	E	79	E79	c	212.34	212.38	Floor 2	Ceratohyal	Hyoid region	Cyprinidae	Acanthobrama	Acanthobrama sp.	Acanthobrama
1764	Ohalo II	1	E	79	E79	c	212.34	212.38	Floor 2	Ceratohyal	Hyoid region	Cyprinidae	Acanthobrama	Acanthobrama sp.	Acanthobrama
1765	Ohalo II	1	E	79	E79	c	212.34	212.38	Floor 2	Ceratohyal	Hyoid region	Cyprinidae	Acanthobrama	Acanthobrama sp.	Acanthobrama
1766	Ohalo II	1	E	79	E79	c	212.34	212.38	Floor 2	Ceratohyal	Hyoid region	Cyprinidae	Acanthobrama	Acanthobrama sp.	Acanthobrama
1767	Ohalo II	1	E	79	E79	c	212.34	212.38	Floor 2	Ceratohyal	Hyoid region	Cyprinidae	Acanthobrama	Acanthobrama sp.	Acanthobrama
1768	Ohalo II	1	E	79	E79	c	212.34	212.38	Floor 2	Ceratohyal	Hyoid region	Cyprinidae	Acanthobrama	Acanthobrama sp.	Acanthobrama
1769	Ohalo II	1	E	79	E79	c	212.34	212.38	Floor 2	Ceratohyal	Hyoid region	Cyprinidae	Acanthobrama	Acanthobrama sp.	Acanthobrama
1770	Ohalo II	1	E	79	E79	c	212.34	212.38	Floor 2	Ceratohyal	Hyoid region	Cyprinidae	Acanthobrama	Acanthobrama sp.	Acanthobrama
1771	Ohalo II	1	E	79	E79	c	212.34	212.38	Floor 2	Ceratohyal	Hyoid region	Cyprinidae	Acanthobrama	Acanthobrama sp.	Acanthobrama
1772	Ohalo II	1	E	79	E79	c	212.34	212.38	Floor 2	Ceratohyal	Hyoid region	Cyprinidae	Acanthobrama	Acanthobrama sp.	Acanthobrama
1773	Ohalo II	1	D	80	D80	d	.	.	Surface	Ceratohyal	Hyoid region	Cyprinidae	Acanthobrama	Acanthobrama sp.	Acanthobrama
1774	Ohalo II	1	D	80	D80	d	.	.	Surface	Ceratohyal	Hyoid region	Cyprinidae	Acanthobrama	Acanthobrama sp.	Acanthobrama
1775	Ohalo II	1	D	80	D80	d	.	.	Surface	Ceratohyal	Hyoid region	Cyprinidae	Acanthobrama	Acanthobrama sp.	Acanthobrama
1776	Ohalo II	1	D	80	D80	d	.	.	Surface	Ceratohyal	Hyoid region	Cyprinidae	Acanthobrama	Acanthobrama sp.	Acanthobrama
1777	Ohalo II	1	D	80	D80	d	.	.	Surface	Ceratohyal	Hyoid region	Cyprinidae	Acanthobrama	Acanthobrama sp.	Acanthobrama
1778	Ohalo II	1	D	80	D80	d	.	.	Surface	Ceratohyal	Hyoid region	Cyprinidae	Acanthobrama	Acanthobrama sp.	Acanthobrama
1779	Ohalo II	1	D	80	D80	d	.	.	Surface	Ceratohyal	Hyoid region	Cyprinidae	Acanthobrama	Acanthobrama sp.	Acanthobrama
1780	Ohalo II	1	D	80	D80	d	.	.	Surface	Ceratohyal	Hyoid region	Cyprinidae	Acanthobrama	Acanthobrama sp.	Acanthobrama
1781	Ohalo II	1	D	80	D80	d	.	.	Surface	Ceratohyal	Hyoid region	Cyprinidae	Acanthobrama	Acanthobrama sp.	Acanthobrama
1782	Ohalo II	1	D	80	D80	d	.	.	Surface	Ceratohyal	Hyoid region	Cyprinidae	Acanthobrama	Acanthobrama sp.	Acanthobrama
1783	Ohalo II	1	D	80	D80	d	.	.	Surface	Ceratohyal	Hyoid region	Cyprinidae	Acanthobrama	Acanthobrama sp.	Acanthobrama
1784	Ohalo II	1	D	80	D80	d	.	.	Surface	Ceratohyal	Hyoid region	Cyprinidae	Acanthobrama	Acanthobrama sp.	Acanthobrama
1785	Ohalo II	1	D	80	D80	d	.	.	Surface	Ceratohyal	Hyoid region	Cyprinidae	Acanthobrama	Acanthobrama sp.	Acanthobrama
1786	Ohalo II	1	D	80	D80	d	.	.	Surface	Ceratohyal	Hyoid region	Cyprinidae	Acanthobrama	Acanthobrama sp.	Acanthobrama
1787	Ohalo II	1	D	80	D80	d	.	.	Surface	Ceratohyal	Hyoid region	Cyprinidae	Acanthobrama	Acanthobrama sp.	Acanthobrama
1788	Ohalo II	1	D	80	D80	d	.	.	Surface	Ceratohyal	Hyoid region	Cyprinidae	Acanthobrama	Acanthobrama sp.	Acanthobrama
1789	Ohalo II	1	D	80	D80	d	.	.	Surface	Ceratohyal	Hyoid region	Cyprinidae	Acanthobrama	Acanthobrama sp.	Acanthobrama
1790	Ohalo II	1	D	80	D80	d	.	.	Surface	Ceratohyal	Hyoid region	Cyprinidae	Acanthobrama	Acanthobrama sp.	Acanthobrama
1791	Ohalo II	1	D	80	D80	d	.	.	Surface	Ceratohyal	Hyoid region	Cyprinidae	Acanthobrama	Acanthobrama sp.	Acanthobrama
1792	Ohalo II	1	E	80	E80	c	212.35	212.43	Floor 2	Ceratohyal	Hyoid region	Cyprinidae	Acanthobrama	Acanthobrama sp.	Acanthobrama
1793	Ohalo II	1	E	79	E79	b	212.33	212.41	Floor 2	Epihyal	Hyoid region	Cyprinidae	Acanthobrama	Acanthobrama sp.	Acanthobrama
1794	Ohalo II	1	E	79	E79	b	212.33	212.41	Floor 2	Epihyal	Hyoid region	Cyprinidae	Acanthobrama	Acanthobrama sp.	Acanthobrama
1795	Ohalo II	1	E	79	E79	b	212.33	212.41	Floor 2	Epihyal	Hyoid region	Cyprinidae	Acanthobrama	Acanthobrama sp.	Acanthobrama
1796	Ohalo II	1	E	79	E79	b	212.33	212.41	Floor 2	Epihyal	Hyoid region	Cyprinidae	Acanthobrama	Acanthobrama sp.	Acanthobrama
1797	Ohalo II	1	E	79	E79	b	212.33	212.41	Floor 2	Epihyal	Hyoid region	Cyprinidae	Acanthobrama	Acanthobrama sp.	Acanthobrama
1798	Ohalo II	1	E	79	E79	b	212.33	212.41	Floor 2	Epihyal	Hyoid region	Cyprinidae	Acanthobrama	Acanthobrama sp.	Acanthobrama
1801	Ohalo II	1	E	79	E79	b	212.33	212.41	Floor 2	Epihyal	Hyoid region	Cyprinidae	Acanthobrama	Acanthobrama sp.	Acanthobrama
1802	Ohalo II	1	E	79	E79	b	212.33	212.41	Floor 2	Epihyal	Hyoid region	Cyprinidae	Acanthobrama	Acanthobrama sp.	Acanthobrama
1803	Ohalo II	1	E	79	E79	b	212.33	212.41	Floor 2	Epihyal	Hyoid region	Cyprinidae	Acanthobrama	Acanthobrama sp.	Acanthobrama
1804	Ohalo II	1	E	79	E79	b	212.33	212.41	Floor 2	Epihyal	Hyoid region	Cyprinidae	Acanthobrama	Acanthobrama sp.	Acanthobrama
1812	Ohalo II	1	E	79	E79	c	212.34	212.38	Floor 2	Epihyal	Hyoid region	Cyprinidae	Acanthobrama	Acanthobrama sp.	Acanthobrama
1813	Ohalo II	1	E	79	E79	c	212.34	212.38	Floor 2	Epihyal	Hyoid region	Cyprinidae	Acanthobrama	Acanthobrama sp.	Acanthobrama
1814	Ohalo II	1	E	79	E79	c	212.34	212.38	Floor 2	Epihyal	Hyoid region	Cyprinidae	Acanthobrama	Acanthobrama sp.	Acanthobrama
1815	Ohalo II	1	E	79	E79	c	212.34	212.38	Floor 2	Epihyal	Hyoid region	Cyprinidae	Acanthobrama	Acanthobrama sp.	Acanthobrama
1816	Ohalo II	1	E	79	E79	c	212.34	212.38	Floor 2	Epihyal	Hyoid region	Cyprinidae	Acanthobrama	Acanthobrama sp.	Acanthobrama
1817	Ohalo II	1	E	79	E79	c	212.34	212.38	Floor 2	Epihyal	Hyoid region	Cyprinidae	Acanthobrama	Acanthobrama sp.	Acanthobrama
1818	Ohalo II	1	E	79	E79	c	212.34	212.38	Floor 2	Epihyal	Hyoid region	Cyprinidae	Acanthobrama	Acanthobrama sp.	Acanthobrama
1819	Ohalo II	1	E	79	E79	c	212.34	212.38	Floor 2	Epihyal	Hyoid region	Cyprinidae	Acanthobrama	Acanthobrama sp.	Acanthobrama
1820	Ohalo II	1	E	79	E79	c	212.34	212.38	Floor 2	Epihyal	Hyoid region	Cyprinidae	Acanthobrama	Acanthobrama sp.	Acanthobrama
1821	Ohalo II	1	E	79	E79	c	212.34	212.38	Floor 2	Epihyal	Hyoid region	Cyprinidae	Acanthobrama	Acanthobrama sp.	Acanthobrama
1822	Ohalo II	1	E	79	E79	c	212.34	212.38	Floor 2	Epihyal	Hyoid region	Cyprinidae	Acanthobrama	Acanthobrama sp.	Acanthobrama
1823	Ohalo II	1	E	79	E79	c	212.34	212.38	Floor 2	Epihyal	Hyoid region	Cyprinidae	Acanthobrama	Acanthobrama sp.	Acanthobrama
1824	Ohalo II	1	E	79	E79	c	212.34	212.38	Floor 2	Epihyal	Hyoid region	Cyprinidae	Acanthobrama	Acanthobrama sp.	Acanthobrama
1825	Ohalo II	1	E	79	E79	c	212.34	212.38	Floor 2	Epihyal	Hyoid region	Cyprinidae	Acanthobrama	Acanthobrama sp.	Acanthobrama
1826	Ohalo II	1	E	79	E79	c	212.34	212.38	Floor 2	Epihyal	Hyoid region	Cyprinidae	Acanthobrama	Acanthobrama sp.	Acanthobrama
1827	Ohalo II	1	E	79	E79	c	212.34	212.38	Floor 2	Epihyal	Hyoid region	Cyprinidae	Acanthobrama	Acanthobrama sp.	Acanthobrama
1828	Ohalo II	1	E	79	E79	c	212.34	212.38	Floor 2	Epihyal	Hyoid region	Cyprinidae	Acanthobrama	Acanthobrama sp.	Acanthobrama
1829	Ohalo II	1	E	79	E79	c	212.34	212.38	Floor 2	Epihyal	Hyoid region	Cyprinidae	Acanthobrama	Acanthobrama sp.	Acanthobrama
1830	Ohalo II	1	E	79	E79	c	212.34	212.38	Floor 2	Epihyal	Hyoid region	Cyprinidae	Acanthobrama	Acanthobrama sp.	Acanthobrama
1831	Ohalo II	1	E	79	E79	c	212.34	212.38	Floor 2	Epihyal	Hyoid region	Cyprinidae	Acanthobrama	Acanthobrama sp.	Acanthobrama
1832	Ohalo II	1	E	79	E79	c	212.34	212.38	Floor 2	Epihyal	Hyoid region	Cyprinidae	Acanthobrama	Acanthobrama sp.	Acanthobrama
1848	Ohalo II	1	E	80	E80	c	212.35	212.43	Floor 2	Epihyal	Hyoid region	Cyprinidae	Acanthobrama	Acanthobrama sp.	Acanthobrama
1849	Ohalo II	1	E	80	E80	c	212.35	212.43	Floor 2	Epihyal	Hyoid region	Cyprinidae	Acanthobrama	Acanthobrama sp.	Acanthobrama
1850	Ohalo II	1	E	80	E80	c	212.35	212.43	Floor 2	Epihyal	Hyoid region	Cyprinidae	Acanthobrama	Acanthobrama sp.	Acanthobrama
1851	Ohalo II	1	E	80	E80	c	212.35	212.43	Floor 2	Epihyal	Hyoid region	Cyprinidae	Acanthobrama	Acanthobrama sp.	Acanthobrama
1852	Ohalo II	1	E	80	E80	c	212.35	212.43	Floor 2	Epihyal	Hyoid region	Cyprinidae	Acanthobrama	Acanthobrama sp.	Acanthobrama
1853	Ohalo II	1	E	80	E80	c	212.35	212.43	Floor 2	Epihyal	Hyoid region	Cyprinidae	Acanthobrama	Acanthobrama sp.	Acanthobrama
1854	Ohalo II	1	E	80	E80	c	212.35	212.43	Floor 2	Epihyal	Hyoid region	Cyprinidae	Acanthobrama	Acanthobrama sp.	Acanthobrama
1855	Ohalo II	1	E	80	E80	c	212.35	212.43	Floor 2	Epihyal	Hyoid region	Cyprinidae	Acanthobrama	Acanthobrama sp.	Acanthobrama
1861	Ohalo II	1	E	80	E80	d	212.35	212.37	Floor 1	Epihyal	Hyoid region	Cyprinidae	Acanthobrama	Acanthobrama sp.	Acanthobrama
1862	Ohalo II	1	E	80	E80	d	212.35	212.37	Floor 1	Epihyal	Hyoid region	Cyprinidae	Acanthobrama	Acanthobrama sp.	Acanthobrama
1863	Ohalo II	1	E	80	E80	d	212.35	212.37	Floor 1	Epihyal	Hyoid region	Cyprinidae	Acanthobrama	Acanthobrama sp.	Acanthobrama
1867	Ohalo II	1	E	79	E79	b	212.33	212.41	Floor 2	Angular/Articular	Oromandibular region	Cyprinidae	Acanthobrama	Acanthobrama sp.	Acanthobrama
1868	Ohalo II	1	E	79	E79	b	212.33	212.41	Floor 2	Angular/Articular	Oromandibular region	Cyprinidae	Acanthobrama	Acanthobrama sp.	Acanthobrama
1869	Ohalo II	1	E	79	E79	b	212.33	212.41	Floor 2	Angular/Articular	Oromandibular region	Cyprinidae	Acanthobrama	Acanthobrama sp.	Acanthobrama
1870	Ohalo II	1	E	79	E79	b	212.33	212.41	Floor 2	Angular/Articular	Oromandibular region	Cyprinidae	Acanthobrama	Acanthobrama sp.	Acanthobrama
1871	Ohalo II	1	E	79	E79	b	212.33	212.41	Floor 2	Angular/Articular	Oromandibular region	Cyprinidae	Acanthobrama	Acanthobrama sp.	Acanthobrama
1872	Ohalo II	1	E	79	E79	b	212.33	212.41	Floor 2	Angular/Articular	Oromandibular region	Cyprinidae	Acanthobrama	Acanthobrama sp.	Acanthobrama
1873	Ohalo II	1	E	79	E79	b	212.33	212.41	Floor 2	Angular/Articular	Oromandibular region	Cyprinidae	Acanthobrama	Acanthobrama sp.	Acanthobrama
1874	Ohalo II	1	E	79	E79	b	212.33	212.41	Floor 2	Angular/Articular	Oromandibular region	Cyprinidae	Acanthobrama	Acanthobrama sp.	Acanthobrama
1875	Ohalo II	1	E	79	E79	b	212.33	212.41	Floor 2	Angular/Articular	Oromandibular region	Cyprinidae	Acanthobrama	Acanthobrama sp.	Acanthobrama
1876	Ohalo II	1	E	79	E79	b	212.33	212.41	Floor 2	Angular/Articular	Oromandibular region	Cyprinidae	Acanthobrama	Acanthobrama sp.	Acanthobrama
1877	Ohalo II	1	E	79	E79	b	212.33	212.41	Floor 2	Angular/Articular	Oromandibular region	Cyprinidae	Acanthobrama	Acanthobrama sp.	Acanthobrama
1878	Ohalo II	1	E	79	E79	b	212.33	212.41	Floor 2	Angular/Articular	Oromandibular region	Cyprinidae	Acanthobrama	Acanthobrama sp.	Acanthobrama
1879	Ohalo II	1	E	79	E79	b	212.33	212.41	Floor 2	Angular/Articular	Oromandibular region	Cyprinidae	Acanthobrama	Acanthobrama sp.	Acanthobrama
1880	Ohalo II	1	E	79	E79	b	212.33	212.41	Floor 2	Angular/Articular	Oromandibular region	Cyprinidae	Acanthobrama	Acanthobrama sp.	Acanthobrama
1881	Ohalo II	1	E	79	E79	b	212.33	212.41	Floor 2	Angular/Articular	Oromandibular region	Cyprinidae	Acanthobrama	Acanthobrama sp.	Acanthobrama
1882	Ohalo II	1	E	79	E79	b	212.33	212.41	Floor 2	Angular/Articular	Oromandibular region	Cyprinidae	Acanthobrama	Acanthobrama sp.	Acanthobrama
1883	Ohalo II	1	E	79	E79	c	212.34	212.38	Floor 2	Angular/Articular	Oromandibular region	Cyprinidae	Acanthobrama	Acanthobrama sp.	Acanthobrama
1884	Ohalo II	1	E	79	E79	c	212.34	212.38	Floor 2	Angular/Articular	Oromandibular region	Cyprinidae	Acanthobrama	Acanthobrama sp.	Acanthobrama
1885	Ohalo II	1	E	79	E79	c	212.34	212.38	Floor 2	Angular/Articular	Oromandibular region	Cyprinidae	Acanthobrama	Acanthobrama sp.	Acanthobrama
1886	Ohalo II	1	E	79	E79	c	212.34	212.38	Floor 2	Angular/Articular	Oromandibular region	Cyprinidae	Acanthobrama	Acanthobrama sp.	Acanthobrama
1887	Ohalo II	1	E	79	E79	c	212.34	212.38	Floor 2	Angular/Articular	Oromandibular region	Cyprinidae	Acanthobrama	Acanthobrama sp.	Acanthobrama
1888	Ohalo II	1	E	79	E79	c	212.34	212.38	Floor 2	Angular/Articular	Oromandibular region	Cyprinidae	Acanthobrama	Acanthobrama sp.	Acanthobrama
1889	Ohalo II	1	E	79	E79	c	212.34	212.38	Floor 2	Angular/Articular	Oromandibular region	Cyprinidae	Acanthobrama	Acanthobrama sp.	Acanthobrama
1890	Ohalo II	1	E	79	E79	c	212.34	212.38	Floor 2	Angular/Articular	Oromandibular region	Cyprinidae	Acanthobrama	Acanthobrama sp.	Acanthobrama
1891	Ohalo II	1	E	79	E79	c	212.34	212.38	Floor 2	Angular/Articular	Oromandibular region	Cyprinidae	Acanthobrama	Acanthobrama sp.	Acanthobrama
1892	Ohalo II	1	E	80	E80	c	212.35	212.43	Floor 2	Angular/Articular	Oromandibular region	Cyprinidae	Acanthobrama	Acanthobrama sp.	Acanthobrama
1893	Ohalo II	1	E	80	E80	c	212.35	212.43	Floor 2	Angular/Articular	Oromandibular region	Cyprinidae	Acanthobrama	Acanthobrama sp.	Acanthobrama
1894	Ohalo II	1	E	80	E80	c	212.35	212.43	Floor 2	Angular/Articular	Oromandibular region	Cyprinidae	Acanthobrama	Acanthobrama sp.	Acanthobrama
1895	Ohalo II	1	E	80	E80	d	212.35	212.37	Floor 1	Angular/Articular	Oromandibular region	Cyprinidae	Acanthobrama	Acanthobrama sp.	Acanthobrama
1896	Ohalo II	1	E	81	E81	a	212.35	.	Floor 2	Angular/Articular	Oromandibular region	Cyprinidae	Acanthobrama	Acanthobrama sp.	Acanthobrama
1897	Ohalo II	1	E	81	E81	a	212.35	.	Floor 2	Angular/Articular	Oromandibular region	Cyprinidae	Acanthobrama	Acanthobrama sp.	Acanthobrama
1898	Ohalo II	1	E	81	E81	a	212.35	.	Floor 2	Angular/Articular	Oromandibular region	Cyprinidae	Acanthobrama	Acanthobrama sp.	Acanthobrama
1980	Ohalo II	1	E	79	E79	b	212.33	212.41	Floor 2	Dentary	Oromandibular region	Cyprinidae	Acanthobrama	Acanthobrama sp.	Acanthobrama
1981	Ohalo II	1	E	79	E79	b	212.33	212.41	Floor 2	Dentary	Oromandibular region	Cyprinidae	Acanthobrama	Acanthobrama sp.	Acanthobrama
1982	Ohalo II	1	E	79	E79	b	212.33	212.41	Floor 2	Dentary	Oromandibular region	Cyprinidae	Acanthobrama	Acanthobrama sp.	Acanthobrama
1983	Ohalo II	1	E	79	E79	b	212.33	212.41	Floor 2	Dentary	Oromandibular region	Cyprinidae	Acanthobrama	Acanthobrama sp.	Acanthobrama
1984	Ohalo II	1	E	79	E79	b	212.33	212.41	Floor 2	Dentary	Oromandibular region	Cyprinidae	Acanthobrama	Acanthobrama sp.	Acanthobrama
1985	Ohalo II	1	E	79	E79	b	212.33	212.41	Floor 2	Dentary	Oromandibular region	Cyprinidae	Acanthobrama	Acanthobrama sp.	Acanthobrama
1986	Ohalo II	1	E	79	E79	b	212.33	212.41	Floor 2	Dentary	Oromandibular region	Cyprinidae	Acanthobrama	Acanthobrama sp.	Acanthobrama
1987	Ohalo II	1	E	79	E79	b	212.33	212.41	Floor 2	Dentary	Oromandibular region	Cyprinidae	Acanthobrama	Acanthobrama sp.	Acanthobrama
1988	Ohalo II	1	E	79	E79	b	212.33	212.41	Floor 2	Dentary	Oromandibular region	Cyprinidae	Acanthobrama	Acanthobrama sp.	Acanthobrama
1989	Ohalo II	1	E	79	E79	b	212.33	212.41	Floor 2	Dentary	Oromandibular region	Cyprinidae	Acanthobrama	Acanthobrama sp.	Acanthobrama
1990	Ohalo II	1	E	79	E79	b	212.33	212.41	Floor 2	Dentary	Oromandibular region	Cyprinidae	Acanthobrama	Acanthobrama sp.	Acanthobrama
1991	Ohalo II	1	E	79	E79	b	212.33	212.41	Floor 2	Dentary	Oromandibular region	Cyprinidae	Acanthobrama	Acanthobrama sp.	Acanthobrama
1994	Ohalo II	1	E	79	E79	b	212.33	212.41	Floor 2	Dentary	Oromandibular region	Cyprinidae	Acanthobrama	Acanthobrama sp.	Acanthobrama
1995	Ohalo II	1	E	79	E79	c	212.34	212.38	Floor 2	Dentary	Oromandibular region	Cyprinidae	Acanthobrama	Acanthobrama sp.	Acanthobrama
1996	Ohalo II	1	E	79	E79	c	212.34	212.38	Floor 2	Dentary	Oromandibular region	Cyprinidae	Acanthobrama	Acanthobrama sp.	Acanthobrama
1997	Ohalo II	1	E	79	E79	c	212.34	212.38	Floor 2	Dentary	Oromandibular region	Cyprinidae	Acanthobrama	Acanthobrama sp.	Acanthobrama
1998	Ohalo II	1	E	79	E79	c	212.34	212.38	Floor 2	Dentary	Oromandibular region	Cyprinidae	Acanthobrama	Acanthobrama sp.	Acanthobrama
1999	Ohalo II	1	E	79	E79	c	212.34	212.38	Floor 2	Dentary	Oromandibular region	Cyprinidae	Acanthobrama	Acanthobrama sp.	Acanthobrama
2000	Ohalo II	1	E	79	E79	c	212.34	212.38	Floor 2	Dentary	Oromandibular region	Cyprinidae	Acanthobrama	Acanthobrama sp.	Acanthobrama
2001	Ohalo II	1	E	79	E79	c	212.34	212.38	Floor 2	Dentary	Oromandibular region	Cyprinidae	Acanthobrama	Acanthobrama sp.	Acanthobrama
2002	Ohalo II	1	E	79	E79	c	212.34	212.38	Floor 2	Dentary	Oromandibular region	Cyprinidae	Acanthobrama	Acanthobrama sp.	Acanthobrama
2003	Ohalo II	1	E	79	E79	c	212.34	212.38	Floor 2	Dentary	Oromandibular region	Cyprinidae	Acanthobrama	Acanthobrama sp.	Acanthobrama
2004	Ohalo II	1	E	79	E79	c	212.34	212.38	Floor 2	Dentary	Oromandibular region	Cyprinidae	Acanthobrama	Acanthobrama sp.	Acanthobrama
2005	Ohalo II	1	E	79	E79	c	212.34	212.38	Floor 2	Dentary	Oromandibular region	Cyprinidae	Acanthobrama	Acanthobrama sp.	Acanthobrama
2006	Ohalo II	1	E	79	E79	c	212.34	212.38	Floor 2	Dentary	Oromandibular region	Cyprinidae	Acanthobrama	Acanthobrama sp.	Acanthobrama
2007	Ohalo II	1	E	79	E79	c	212.34	212.38	Floor 2	Dentary	Oromandibular region	Cyprinidae	Acanthobrama	Acanthobrama sp.	Acanthobrama
2008	Ohalo II	1	E	79	E79	c	212.34	212.38	Floor 2	Dentary	Oromandibular region	Cyprinidae	Acanthobrama	Acanthobrama sp.	Acanthobrama
2009	Ohalo II	1	E	79	E79	c	212.34	212.38	Floor 2	Dentary	Oromandibular region	Cyprinidae	Acanthobrama	Acanthobrama sp.	Acanthobrama
2010	Ohalo II	1	E	79	E79	c	212.34	212.38	Floor 2	Dentary	Oromandibular region	Cyprinidae	Acanthobrama	Acanthobrama sp.	Acanthobrama
2011	Ohalo II	1	E	79	E79	c	212.34	212.38	Floor 2	Dentary	Oromandibular region	Cyprinidae	Acanthobrama	Acanthobrama sp.	Acanthobrama
2012	Ohalo II	1	E	79	E79	c	212.34	212.38	Floor 2	Dentary	Oromandibular region	Cyprinidae	Acanthobrama	Acanthobrama sp.	Acanthobrama
2013	Ohalo II	1	E	79	E79	c	212.34	212.38	Floor 2	Dentary	Oromandibular region	Cyprinidae	Acanthobrama	Acanthobrama sp.	Acanthobrama
2014	Ohalo II	1	E	79	E79	c	212.34	212.38	Floor 2	Dentary	Oromandibular region	Cyprinidae	Acanthobrama	Acanthobrama sp.	Acanthobrama
2015	Ohalo II	1	E	79	E79	c	212.34	212.38	Floor 2	Dentary	Oromandibular region	Cyprinidae	Acanthobrama	Acanthobrama sp.	Acanthobrama
2016	Ohalo II	1	E	79	E79	c	212.34	212.38	Floor 2	Dentary	Oromandibular region	Cyprinidae	Acanthobrama	Acanthobrama sp.	Acanthobrama
2017	Ohalo II	1	E	79	E79	c	212.34	212.38	Floor 2	Dentary	Oromandibular region	Cyprinidae	Acanthobrama	Acanthobrama sp.	Acanthobrama
2018	Ohalo II	1	E	79	E79	c	212.34	212.38	Floor 2	Dentary	Oromandibular region	Cyprinidae	Acanthobrama	Acanthobrama sp.	Acanthobrama
2019	Ohalo II	1	E	79	E79	c	212.34	212.38	Floor 2	Dentary	Oromandibular region	Cyprinidae	Acanthobrama	Acanthobrama sp.	Acanthobrama
2020	Ohalo II	1	E	79	E79	c	212.34	212.38	Floor 2	Dentary	Oromandibular region	Cyprinidae	Acanthobrama	Acanthobrama sp.	Acanthobrama
2021	Ohalo II	1	E	80	E80	c	212.35	212.43	Floor 2	Dentary	Oromandibular region	Cyprinidae	Acanthobrama	Acanthobrama sp.	Acanthobrama
2022	Ohalo II	1	E	80	E80	c	212.35	212.43	Floor 2	Dentary	Oromandibular region	Cyprinidae	Acanthobrama	Acanthobrama sp.	Acanthobrama
2023	Ohalo II	1	E	80	E80	c	212.35	212.43	Floor 2	Dentary	Oromandibular region	Cyprinidae	Acanthobrama	Acanthobrama sp.	Acanthobrama
2024	Ohalo II	1	E	80	E80	c	212.35	212.43	Floor 2	Dentary	Oromandibular region	Cyprinidae	Acanthobrama	Acanthobrama sp.	Acanthobrama
2025	Ohalo II	1	E	80	E80	c	212.35	212.43	Floor 2	Dentary	Oromandibular region	Cyprinidae	Acanthobrama	Acanthobrama sp.	Acanthobrama
2026	Ohalo II	1	E	80	E80	c	212.35	212.43	Floor 2	Dentary	Oromandibular region	Cyprinidae	Acanthobrama	Acanthobrama sp.	Acanthobrama
2027	Ohalo II	1	E	80	E80	c	212.35	212.43	Floor 2	Dentary	Oromandibular region	Cyprinidae	Acanthobrama	Acanthobrama sp.	Acanthobrama
2028	Ohalo II	1	E	80	E80	c	212.35	212.43	Floor 2	Dentary	Oromandibular region	Cyprinidae	Acanthobrama	Acanthobrama sp.	Acanthobrama
2029	Ohalo II	1	E	80	E80	c	212.35	212.43	Floor 2	Dentary	Oromandibular region	Cyprinidae	Acanthobrama	Acanthobrama sp.	Acanthobrama
2030	Ohalo II	1	E	80	E80	c	212.35	212.43	Floor 2	Dentary	Oromandibular region	Cyprinidae	Acanthobrama	Acanthobrama sp.	Acanthobrama
2031	Ohalo II	1	E	80	E80	c	212.35	212.43	Floor 2	Dentary	Oromandibular region	Cyprinidae	Acanthobrama	Acanthobrama sp.	Acanthobrama
2033	Ohalo II	1	E	80	E80	d	212.37	212.4	Floor 1	Dentary	Oromandibular region	Cyprinidae	Acanthobrama	Acanthobrama sp.	Acanthobrama
2034	Ohalo II	1	E	80	E80	d	212.35	212.37	Floor 1	Dentary	Oromandibular region	Cyprinidae	Acanthobrama	Acanthobrama sp.	Acanthobrama
2035	Ohalo II	1	E	81	E81	a	212.35	.	Floor 2	Dentary	Oromandibular region	Cyprinidae	Acanthobrama	Acanthobrama sp.	Acanthobrama
2036	Ohalo II	1	E	81	E81	a	212.35	.	Floor 2	Dentary	Oromandibular region	Cyprinidae	Acanthobrama	Acanthobrama sp.	Acanthobrama
2041	Ohalo II	1	E	79	E79	c	212.34	212.38	Floor 2	Dentary	Oromandibular region	Cyprinidae	Acanthobrama	Acanthobrama sp.	Acanthobrama
2042	Ohalo II	1	E	79	E79	c	212.34	212.38	Floor 2	Dentary	Oromandibular region	Cyprinidae	Acanthobrama	Acanthobrama sp.	Acanthobrama
2043	Ohalo II	1	E	79	E79	c	212.34	212.38	Floor 2	Dentary	Oromandibular region	Cyprinidae	Acanthobrama	Acanthobrama sp.	Acanthobrama
2044	Ohalo II	1	E	79	E79	c	212.34	212.38	Floor 2	Dentary	Oromandibular region	Cyprinidae	Acanthobrama	Acanthobrama sp.	Acanthobrama
2045	Ohalo II	1	E	79	E79	c	212.34	212.38	Floor 2	Premaxilla	Oromandibular region	Cyprinidae	Acanthobrama	Acanthobrama sp.	Acanthobrama
2046	Ohalo II	1	E	79	E79	c	212.34	212.38	Floor 2	Premaxilla	Oromandibular region	Cyprinidae	Acanthobrama	Acanthobrama sp.	Acanthobrama
2047	Ohalo II	1	E	79	E79	c	212.34	212.38	Floor 2	Premaxilla	Oromandibular region	Cyprinidae	Acanthobrama	Acanthobrama sp.	Acanthobrama
2048	Ohalo II	1	E	79	E79	c	212.34	212.38	Floor 2	Premaxilla	Oromandibular region	Cyprinidae	Acanthobrama	Acanthobrama sp.	Acanthobrama
2049	Ohalo II	1	E	79	E79	c	212.34	212.38	Floor 2	Premaxilla	Oromandibular region	Cyprinidae	Acanthobrama	Acanthobrama sp.	Acanthobrama
2050	Ohalo II	1	E	79	E79	c	212.34	212.38	Floor 2	Premaxilla	Oromandibular region	Cyprinidae	Acanthobrama	Acanthobrama sp.	Acanthobrama
2051	Ohalo II	1	E	79	E79	b	212.33	212.41	Floor 2	Premaxilla	Oromandibular region	Cyprinidae	Acanthobrama	Acanthobrama sp.	Acanthobrama
2052	Ohalo II	1	E	79	E79	b	212.33	212.41	Floor 2	Premaxilla	Oromandibular region	Cyprinidae	Acanthobrama	Acanthobrama sp.	Acanthobrama
2053	Ohalo II	1	E	79	E79	b	212.33	212.41	Floor 2	Premaxilla	Oromandibular region	Cyprinidae	Acanthobrama	Acanthobrama sp.	Acanthobrama
2054	Ohalo II	1	E	80	E80	c	212.35	212.43	Floor 2	Premaxilla	Oromandibular region	Cyprinidae	Acanthobrama	Acanthobrama sp.	Acanthobrama
2055	Ohalo II	1	E	80	E80	d	212.35	212.37	Floor 1	Premaxilla	Oromandibular region	Cyprinidae	Acanthobrama	Acanthobrama sp.	Acanthobrama
2057	Ohalo II	1	E	79	E79	b	212.33	212.41	Floor 2	Hyomandibular	Hyoid region	Cyprinidae	Acanthobrama	Acanthobrama sp.	Acanthobrama
2058	Ohalo II	1	E	79	E79	b	212.33	212.41	Floor 2	Hyomandibular	Hyoid region	Cyprinidae	Acanthobrama	Acanthobrama sp.	Acanthobrama
2059	Ohalo II	1	E	79	E79	b	212.33	212.41	Floor 2	Hyomandibular	Hyoid region	Cyprinidae	Acanthobrama	Acanthobrama sp.	Acanthobrama
2060	Ohalo II	1	E	79	E79	b	212.33	212.41	Floor 2	Hyomandibular	Hyoid region	Cyprinidae	Acanthobrama	Acanthobrama sp.	Acanthobrama
2061	Ohalo II	1	E	79	E79	b	212.33	212.41	Floor 2	Hyomandibular	Hyoid region	Cyprinidae	Acanthobrama	Acanthobrama sp.	Acanthobrama
2062	Ohalo II	1	E	79	E79	b	212.33	212.41	Floor 2	Hyomandibular	Hyoid region	Cyprinidae	Acanthobrama	Acanthobrama sp.	Acanthobrama
2063	Ohalo II	1	E	79	E79	b	212.33	212.41	Floor 2	Hyomandibular	Hyoid region	Cyprinidae	Acanthobrama	Acanthobrama sp.	Acanthobrama
2064	Ohalo II	1	E	79	E79	b	212.33	212.41	Floor 2	Hyomandibular	Hyoid region	Cyprinidae	Acanthobrama	Acanthobrama sp.	Acanthobrama
2065	Ohalo II	1	E	79	E79	b	212.33	212.41	Floor 2	Hyomandibular	Hyoid region	Cyprinidae	Acanthobrama	Acanthobrama sp.	Acanthobrama
2066	Ohalo II	1	E	79	E79	b	212.33	212.41	Floor 2	Hyomandibular	Hyoid region	Cyprinidae	Acanthobrama	Acanthobrama sp.	Acanthobrama
2067	Ohalo II	1	E	79	E79	b	212.33	212.41	Floor 2	Hyomandibular	Hyoid region	Cyprinidae	Acanthobrama	Acanthobrama sp.	Acanthobrama
2068	Ohalo II	1	E	79	E79	b	212.33	212.41	Floor 2	Hyomandibular	Hyoid region	Cyprinidae	Acanthobrama	Acanthobrama sp.	Acanthobrama
2069	Ohalo II	1	E	79	E79	b	212.33	212.41	Floor 2	Hyomandibular	Hyoid region	Cyprinidae	Acanthobrama	Acanthobrama sp.	Acanthobrama
2070	Ohalo II	1	E	79	E79	b	212.33	212.41	Floor 2	Hyomandibular	Hyoid region	Cyprinidae	Acanthobrama	Acanthobrama sp.	Acanthobrama
2071	Ohalo II	1	E	79	E79	b	212.33	212.41	Floor 2	Hyomandibular	Hyoid region	Cyprinidae	Acanthobrama	Acanthobrama sp.	Acanthobrama
2072	Ohalo II	1	E	79	E79	b	212.33	212.41	Floor 2	Hyomandibular	Hyoid region	Cyprinidae	Acanthobrama	Acanthobrama sp.	Acanthobrama
2073	Ohalo II	1	E	79	E79	b	212.33	212.41	Floor 2	Hyomandibular	Hyoid region	Cyprinidae	Acanthobrama	Acanthobrama sp.	Acanthobrama
2074	Ohalo II	1	E	79	E79	b	212.33	212.41	Floor 2	Hyomandibular	Hyoid region	Cyprinidae	Acanthobrama	Acanthobrama sp.	Acanthobrama
2075	Ohalo II	1	E	79	E79	b	212.33	212.41	Floor 2	Hyomandibular	Hyoid region	Cyprinidae	Acanthobrama	Acanthobrama sp.	Acanthobrama
2076	Ohalo II	1	E	79	E79	c	212.34	212.38	Floor 2	Hyomandibular	Hyoid region	Cyprinidae	Acanthobrama	Acanthobrama sp.	Acanthobrama
2077	Ohalo II	1	E	79	E79	c	212.34	212.38	Floor 2	Hyomandibular	Hyoid region	Cyprinidae	Acanthobrama	Acanthobrama sp.	Acanthobrama
2078	Ohalo II	1	E	79	E79	c	212.34	212.38	Floor 2	Hyomandibular	Hyoid region	Cyprinidae	Acanthobrama	Acanthobrama sp.	Acanthobrama
2079	Ohalo II	1	E	79	E79	c	212.34	212.38	Floor 2	Hyomandibular	Hyoid region	Cyprinidae	Acanthobrama	Acanthobrama sp.	Acanthobrama
2080	Ohalo II	1	E	79	E79	c	212.34	212.38	Floor 2	Hyomandibular	Hyoid region	Cyprinidae	Acanthobrama	Acanthobrama sp.	Acanthobrama
2081	Ohalo II	1	E	79	E79	c	212.34	212.38	Floor 2	Hyomandibular	Hyoid region	Cyprinidae	Acanthobrama	Acanthobrama sp.	Acanthobrama
2082	Ohalo II	1	E	79	E79	c	212.34	212.38	Floor 2	Hyomandibular	Hyoid region	Cyprinidae	Acanthobrama	Acanthobrama sp.	Acanthobrama
2083	Ohalo II	1	E	79	E79	c	212.34	212.38	Floor 2	Hyomandibular	Hyoid region	Cyprinidae	Acanthobrama	Acanthobrama sp.	Acanthobrama
2084	Ohalo II	1	E	79	E79	c	212.34	212.38	Floor 2	Hyomandibular	Hyoid region	Cyprinidae	Acanthobrama	Acanthobrama sp.	Acanthobrama
2085	Ohalo II	1	E	79	E79	c	212.34	212.38	Floor 2	Hyomandibular	Hyoid region	Cyprinidae	Acanthobrama	Acanthobrama sp.	Acanthobrama
2086	Ohalo II	1	E	79	E79	c	212.34	212.38	Floor 2	Hyomandibular	Hyoid region	Cyprinidae	Acanthobrama	Acanthobrama sp.	Acanthobrama
2087	Ohalo II	1	E	79	E79	c	212.34	212.38	Floor 2	Hyomandibular	Hyoid region	Cyprinidae	Acanthobrama	Acanthobrama sp.	Acanthobrama
2088	Ohalo II	1	E	79	E79	c	212.34	212.38	Floor 2	Hyomandibular	Hyoid region	Cyprinidae	Acanthobrama	Acanthobrama sp.	Acanthobrama
2089	Ohalo II	1	E	79	E79	c	212.34	212.38	Floor 2	Hyomandibular	Hyoid region	Cyprinidae	Acanthobrama	Acanthobrama sp.	Acanthobrama
2090	Ohalo II	1	E	79	E79	c	212.34	212.38	Floor 2	Hyomandibular	Hyoid region	Cyprinidae	Acanthobrama	Acanthobrama sp.	Acanthobrama
2091	Ohalo II	1	E	79	E79	c	212.34	212.38	Floor 2	Hyomandibular	Hyoid region	Cyprinidae	Acanthobrama	Acanthobrama sp.	Acanthobrama
2092	Ohalo II	1	E	79	E79	c	212.34	212.38	Floor 2	Hyomandibular	Hyoid region	Cyprinidae	Acanthobrama	Acanthobrama sp.	Acanthobrama
2093	Ohalo II	1	E	79	E79	c	212.34	212.38	Floor 2	Hyomandibular	Hyoid region	Cyprinidae	Acanthobrama	Acanthobrama sp.	Acanthobrama
2094	Ohalo II	1	E	79	E79	c	212.34	212.38	Floor 2	Hyomandibular	Hyoid region	Cyprinidae	Acanthobrama	Acanthobrama sp.	Acanthobrama
2095	Ohalo II	1	E	79	E79	c	212.34	212.38	Floor 2	Hyomandibular	Hyoid region	Cyprinidae	Acanthobrama	Acanthobrama sp.	Acanthobrama
2096	Ohalo II	1	E	79	E79	c	212.34	212.38	Floor 2	Hyomandibular	Hyoid region	Cyprinidae	Acanthobrama	Acanthobrama sp.	Acanthobrama
2097	Ohalo II	1	E	79	E79	c	212.34	212.38	Floor 2	Hyomandibular	Hyoid region	Cyprinidae	Acanthobrama	Acanthobrama sp.	Acanthobrama
2098	Ohalo II	1	E	79	E79	c	212.34	212.38	Floor 2	Hyomandibular	Hyoid region	Cyprinidae	Acanthobrama	Acanthobrama sp.	Acanthobrama
2099	Ohalo II	1	E	79	E79	c	212.34	212.38	Floor 2	Hyomandibular	Hyoid region	Cyprinidae	Acanthobrama	Acanthobrama sp.	Acanthobrama
2100	Ohalo II	1	E	79	E79	c	212.34	212.38	Floor 2	Hyomandibular	Hyoid region	Cyprinidae	Acanthobrama	Acanthobrama sp.	Acanthobrama
2101	Ohalo II	1	E	79	E79	c	212.34	212.38	Floor 2	Hyomandibular	Hyoid region	Cyprinidae	Acanthobrama	Acanthobrama sp.	Acanthobrama
2102	Ohalo II	1	E	79	E79	c	212.34	212.38	Floor 2	Hyomandibular	Hyoid region	Cyprinidae	Acanthobrama	Acanthobrama sp.	Acanthobrama
2103	Ohalo II	1	E	79	E79	c	212.34	212.38	Floor 2	Hyomandibular	Hyoid region	Cyprinidae	Acanthobrama	Acanthobrama sp.	Acanthobrama
2104	Ohalo II	1	E	79	E79	c	212.34	212.38	Floor 2	Hyomandibular	Hyoid region	Cyprinidae	Acanthobrama	Acanthobrama sp.	Acanthobrama
2105	Ohalo II	1	E	79	E79	c	212.34	212.38	Floor 2	Hyomandibular	Hyoid region	Cyprinidae	Acanthobrama	Acanthobrama sp.	Acanthobrama
2106	Ohalo II	1	E	79	E79	c	212.34	212.38	Floor 2	Hyomandibular	Hyoid region	Cyprinidae	Acanthobrama	Acanthobrama sp.	Acanthobrama
2107	Ohalo II	1	E	79	E79	c	212.34	212.38	Floor 2	Hyomandibular	Hyoid region	Cyprinidae	Acanthobrama	Acanthobrama sp.	Acanthobrama
2108	Ohalo II	1	E	79	E79	c	212.34	212.38	Floor 2	Hyomandibular	Hyoid region	Cyprinidae	Acanthobrama	Acanthobrama sp.	Acanthobrama
2109	Ohalo II	1	E	79	E79	c	212.34	212.38	Floor 2	Hyomandibular	Hyoid region	Cyprinidae	Acanthobrama	Acanthobrama sp.	Acanthobrama
2110	Ohalo II	1	E	79	E79	c	212.34	212.38	Floor 2	Hyomandibular	Hyoid region	Cyprinidae	Acanthobrama	Acanthobrama sp.	Acanthobrama
2111	Ohalo II	1	E	79	E79	c	212.34	212.38	Floor 2	Hyomandibular	Hyoid region	Cyprinidae	Acanthobrama	Acanthobrama sp.	Acanthobrama
2112	Ohalo II	1	E	79	E79	c	212.34	212.38	Floor 2	Hyomandibular	Hyoid region	Cyprinidae	Acanthobrama	Acanthobrama sp.	Acanthobrama
2113	Ohalo II	1	E	79	E79	c	212.34	212.38	Floor 2	Hyomandibular	Hyoid region	Cyprinidae	Acanthobrama	Acanthobrama sp.	Acanthobrama
2114	Ohalo II	1	E	79	E79	c	212.34	212.38	Floor 2	Hyomandibular	Hyoid region	Cyprinidae	Acanthobrama	Acanthobrama sp.	Acanthobrama
2115	Ohalo II	1	E	79	E79	c	212.34	212.38	Floor 2	Hyomandibular	Hyoid region	Cyprinidae	Acanthobrama	Acanthobrama sp.	Acanthobrama
2116	Ohalo II	1	E	80	E80	c	212.35	212.43	Floor 2	Hyomandibular	Hyoid region	Cyprinidae	Acanthobrama	Acanthobrama sp.	Acanthobrama
2117	Ohalo II	1	E	80	E80	c	212.35	212.43	Floor 2	Hyomandibular	Hyoid region	Cyprinidae	Acanthobrama	Acanthobrama sp.	Acanthobrama
2118	Ohalo II	1	E	80	E80	c	212.35	212.43	Floor 2	Hyomandibular	Hyoid region	Cyprinidae	Acanthobrama	Acanthobrama sp.	Acanthobrama
2119	Ohalo II	1	E	80	E80	c	212.35	212.43	Floor 2	Hyomandibular	Hyoid region	Cyprinidae	Acanthobrama	Acanthobrama sp.	Acanthobrama
2120	Ohalo II	1	E	80	E80	c	212.35	212.43	Floor 2	Hyomandibular	Hyoid region	Cyprinidae	Acanthobrama	Acanthobrama sp.	Acanthobrama
2121	Ohalo II	1	E	80	E80	c	212.35	212.43	Floor 2	Hyomandibular	Hyoid region	Cyprinidae	Acanthobrama	Acanthobrama sp.	Acanthobrama
2122	Ohalo II	1	E	80	E80	c	212.35	212.43	Floor 2	Hyomandibular	Hyoid region	Cyprinidae	Acanthobrama	Acanthobrama sp.	Acanthobrama
2123	Ohalo II	1	E	80	E80	c	212.35	212.43	Floor 2	Hyomandibular	Hyoid region	Cyprinidae	Acanthobrama	Acanthobrama sp.	Acanthobrama
2124	Ohalo II	1	E	80	E80	c	212.35	212.43	Floor 2	Hyomandibular	Hyoid region	Cyprinidae	Acanthobrama	Acanthobrama sp.	Acanthobrama
2125	Ohalo II	1	E	80	E80	c	212.35	212.43	Floor 2	Hyomandibular	Hyoid region	Cyprinidae	Acanthobrama	Acanthobrama sp.	Acanthobrama
2126	Ohalo II	1	E	80	E80	c	212.35	212.43	Floor 2	Hyomandibular	Hyoid region	Cyprinidae	Acanthobrama	Acanthobrama sp.	Acanthobrama
2127	Ohalo II	1	E	80	E80	c	212.35	212.43	Floor 2	Hyomandibular	Hyoid region	Cyprinidae	Acanthobrama	Acanthobrama sp.	Acanthobrama
2128	Ohalo II	1	E	80	E80	d	212.35	212.37	Floor 1	Hyomandibular	Hyoid region	Cyprinidae	Acanthobrama	Acanthobrama sp.	Acanthobrama
2129	Ohalo II	1	E	80	E80	d	212.35	212.37	Floor 1	Hyomandibular	Hyoid region	Cyprinidae	Acanthobrama	Acanthobrama sp.	Acanthobrama
2130	Ohalo II	1	E	80	E80	d	212.35	212.37	Floor 1	Hyomandibular	Hyoid region	Cyprinidae	Acanthobrama	Acanthobrama sp.	Acanthobrama
2131	Ohalo II	1	E	80	E80	d	212.35	212.37	Floor 1	Hyomandibular	Hyoid region	Cyprinidae	Acanthobrama	Acanthobrama sp.	Acanthobrama
2132	Ohalo II	1	E	80	E80	d	212.35	212.37	Floor 1	Hyomandibular	Hyoid region	Cyprinidae	Acanthobrama	Acanthobrama sp.	Acanthobrama
2133	Ohalo II	1	H	80	H80	c	212.35	212.43	.	Hyomandibular	Hyoid region	Cyprinidae	Acanthobrama	Acanthobrama sp.	Acanthobrama
2135	Ohalo II	1	E	79	E79	b	212.33	212.4	Floor 2	Coracoid	Appendicular skeleton	Cyprinidae	Acanthobrama	Acanthobrama sp.	Acanthobrama
2136	Ohalo II	1	E	79	E79	c	212.34	212.38	Floor 2	Opercle	Opercular series	Cyprinidae	Acanthobrama	Acanthobrama sp.	Acanthobrama
2137	Ohalo II	1	E	79	E79	c	212.34	212.38	Floor 2	Opercle	Opercular series	Cyprinidae	Acanthobrama	Acanthobrama sp.	Acanthobrama
2138	Ohalo II	1	E	79	E79	c	212.34	212.38	Floor 2	Opercle	Opercular series	Cyprinidae	Acanthobrama	Acanthobrama sp.	Acanthobrama
2139	Ohalo II	1	E	79	E79	c	212.34	212.38	Floor 2	Opercle	Opercular series	Cyprinidae	Acanthobrama	Acanthobrama sp.	Acanthobrama
2140	Ohalo II	1	E	79	E79	c	212.34	212.38	Floor 2	Opercle	Opercular series	Cyprinidae	Acanthobrama	Acanthobrama sp.	Acanthobrama
2141	Ohalo II	1	E	79	E79	c	212.34	212.38	Floor 2	Opercle	Opercular series	Cyprinidae	Acanthobrama	Acanthobrama sp.	Acanthobrama
2142	Ohalo II	1	E	79	E79	c	212.34	212.38	Floor 2	Opercle	Opercular series	Cyprinidae	Acanthobrama	Acanthobrama sp.	Acanthobrama
2143	Ohalo II	1	E	79	E79	c	212.34	212.38	Floor 2	Opercle	Opercular series	Cyprinidae	Acanthobrama	Acanthobrama sp.	Acanthobrama
2144	Ohalo II	1	E	79	E79	c	212.34	212.38	Floor 2	Opercle	Opercular series	Cyprinidae	Acanthobrama	Acanthobrama sp.	Acanthobrama
2145	Ohalo II	1	E	79	E79	c	212.34	212.38	Floor 2	Opercle	Opercular series	Cyprinidae	Acanthobrama	Acanthobrama sp.	Acanthobrama
2146	Ohalo II	1	E	79	E79	c	212.34	212.38	Floor 2	Opercle	Opercular series	Cyprinidae	Acanthobrama	Acanthobrama sp.	Acanthobrama
2147	Ohalo II	1	E	79	E79	c	212.34	212.38	Floor 2	Opercle	Opercular series	Cyprinidae	Acanthobrama	Acanthobrama sp.	Acanthobrama
2148	Ohalo II	1	E	79	E79	c	212.34	212.38	Floor 2	Opercle	Opercular series	Cyprinidae	Acanthobrama	Acanthobrama sp.	Acanthobrama
2149	Ohalo II	1	E	79	E79	c	212.34	212.38	Floor 2	Opercle	Opercular series	Cyprinidae	Acanthobrama	Acanthobrama sp.	Acanthobrama
2150	Ohalo II	1	E	79	E79	c	212.34	212.38	Floor 2	Opercle	Opercular series	Cyprinidae	Acanthobrama	Acanthobrama sp.	Acanthobrama
2151	Ohalo II	1	E	79	E79	c	212.34	212.38	Floor 2	Opercle	Opercular series	Cyprinidae	Acanthobrama	Acanthobrama sp.	Acanthobrama
2152	Ohalo II	1	E	79	E79	c	212.34	212.38	Floor 2	Opercle	Opercular series	Cyprinidae	Acanthobrama	Acanthobrama sp.	Acanthobrama
2153	Ohalo II	1	E	79	E79	c	212.34	212.38	Floor 2	Opercle	Opercular series	Cyprinidae	Acanthobrama	Acanthobrama sp.	Acanthobrama
2154	Ohalo II	1	E	79	E79	c	212.34	212.38	Floor 2	Opercle	Opercular series	Cyprinidae	Acanthobrama	Acanthobrama sp.	Acanthobrama
2155	Ohalo II	1	E	79	E79	c	212.34	212.38	Floor 2	Opercle	Opercular series	Cyprinidae	Acanthobrama	Acanthobrama sp.	Acanthobrama
2156	Ohalo II	1	E	79	E79	c	212.34	212.38	Floor 2	Opercle	Opercular series	Cyprinidae	Acanthobrama	Acanthobrama sp.	Acanthobrama
2157	Ohalo II	1	E	79	E79	c	212.34	212.38	Floor 2	Opercle	Opercular series	Cyprinidae	Acanthobrama	Acanthobrama sp.	Acanthobrama
2158	Ohalo II	1	E	79	E79	c	212.34	212.38	Floor 2	Opercle	Opercular series	Cyprinidae	Acanthobrama	Acanthobrama sp.	Acanthobrama
2159	Ohalo II	1	E	79	E79	c	212.34	212.38	Floor 2	Opercle	Opercular series	Cyprinidae	Acanthobrama	Acanthobrama sp.	Acanthobrama
2160	Ohalo II	1	E	79	E79	c	212.34	212.38	Floor 2	Opercle	Opercular series	Cyprinidae	Acanthobrama	Acanthobrama sp.	Acanthobrama
2161	Ohalo II	1	E	79	E79	c	212.34	212.38	Floor 2	Opercle	Opercular series	Cyprinidae	Acanthobrama	Acanthobrama sp.	Acanthobrama
2162	Ohalo II	1	E	79	E79	c	212.34	212.38	Floor 2	Opercle	Opercular series	Cyprinidae	Acanthobrama	Acanthobrama sp.	Acanthobrama
2163	Ohalo II	1	E	79	E79	c	212.34	212.38	Floor 2	Opercle	Opercular series	Cyprinidae	Acanthobrama	Acanthobrama sp.	Acanthobrama
2164	Ohalo II	1	E	79	E79	c	212.34	212.38	Floor 2	Opercle	Opercular series	Cyprinidae	Acanthobrama	Acanthobrama sp.	Acanthobrama
2165	Ohalo II	1	E	79	E79	c	212.34	212.38	Floor 2	Opercle	Opercular series	Cyprinidae	Acanthobrama	Acanthobrama sp.	Acanthobrama
2166	Ohalo II	1	E	79	E79	c	212.34	212.38	Floor 2	Opercle	Opercular series	Cyprinidae	Acanthobrama	Acanthobrama sp.	Acanthobrama
2167	Ohalo II	1	E	79	E79	c	212.34	212.38	Floor 2	Opercle	Opercular series	Cyprinidae	Acanthobrama	Acanthobrama sp.	Acanthobrama
2168	Ohalo II	1	E	79	E79	c	212.34	212.38	Floor 2	Opercle	Opercular series	Cyprinidae	Acanthobrama	Acanthobrama sp.	Acanthobrama
2169	Ohalo II	1	E	79	E79	c	212.34	212.38	Floor 2	Opercle	Opercular series	Cyprinidae	Acanthobrama	Acanthobrama sp.	Acanthobrama
2170	Ohalo II	1	E	79	E79	c	212.34	212.38	Floor 2	Opercle	Opercular series	Cyprinidae	Acanthobrama	Acanthobrama sp.	Acanthobrama
2171	Ohalo II	1	E	79	E79	c	212.34	212.38	Floor 2	Opercle	Opercular series	Cyprinidae	Acanthobrama	Acanthobrama sp.	Acanthobrama
2172	Ohalo II	1	E	79	E79	c	212.34	212.38	Floor 2	Opercle	Opercular series	Cyprinidae	Acanthobrama	Acanthobrama sp.	Acanthobrama
2173	Ohalo II	1	E	79	E79	c	212.34	212.38	Floor 2	Opercle	Opercular series	Cyprinidae	Acanthobrama	Acanthobrama sp.	Acanthobrama
2174	Ohalo II	1	E	79	E79	c	212.34	212.38	Floor 2	Opercle	Opercular series	Cyprinidae	Acanthobrama	Acanthobrama sp.	Acanthobrama
2175	Ohalo II	1	E	79	E79	c	212.34	212.38	Floor 2	Opercle	Opercular series	Cyprinidae	Acanthobrama	Acanthobrama sp.	Acanthobrama
2176	Ohalo II	1	E	79	E79	c	212.34	212.38	Floor 2	Opercle	Opercular series	Cyprinidae	Acanthobrama	Acanthobrama sp.	Acanthobrama
2177	Ohalo II	1	E	79	E79	c	212.34	212.38	Floor 2	Opercle	Opercular series	Cyprinidae	Acanthobrama	Acanthobrama sp.	Acanthobrama
2178	Ohalo II	1	E	79	E79	c	212.34	212.38	Floor 2	Opercle	Opercular series	Cyprinidae	Acanthobrama	Acanthobrama sp.	Acanthobrama
2179	Ohalo II	1	E	79	E79	c	212.34	212.38	Floor 2	Opercle	Opercular series	Cyprinidae	Acanthobrama	Acanthobrama sp.	Acanthobrama
2180	Ohalo II	1	E	80	E80	c	212.35	212.43	Floor 2	Opercle	Opercular series	Cyprinidae	Acanthobrama	Acanthobrama sp.	Acanthobrama
2181	Ohalo II	1	E	80	E80	c	212.35	212.43	Floor 2	Opercle	Opercular series	Cyprinidae	Acanthobrama	Acanthobrama sp.	Acanthobrama
2182	Ohalo II	1	E	80	E80	c	212.35	212.43	Floor 2	Opercle	Opercular series	Cyprinidae	Acanthobrama	Acanthobrama sp.	Acanthobrama
2183	Ohalo II	1	E	80	E80	c	212.35	212.43	Floor 2	Opercle	Opercular series	Cyprinidae	Acanthobrama	Acanthobrama sp.	Acanthobrama
2184	Ohalo II	1	E	80	E80	c	212.35	212.43	Floor 2	Opercle	Opercular series	Cyprinidae	Acanthobrama	Acanthobrama sp.	Acanthobrama
2185	Ohalo II	1	E	80	E80	c	212.35	212.43	Floor 2	Opercle	Opercular series	Cyprinidae	Acanthobrama	Acanthobrama sp.	Acanthobrama
2186	Ohalo II	1	E	80	E80	c	212.35	212.43	Floor 2	Opercle	Opercular series	Cyprinidae	Acanthobrama	Acanthobrama sp.	Acanthobrama
2187	Ohalo II	1	E	80	E80	c	212.35	212.43	Floor 2	Opercle	Opercular series	Cyprinidae	Acanthobrama	Acanthobrama sp.	Acanthobrama
2188	Ohalo II	1	E	80	E80	c	212.35	212.43	Floor 2	Opercle	Opercular series	Cyprinidae	Acanthobrama	Acanthobrama sp.	Acanthobrama
2189	Ohalo II	1	E	80	E80	c	212.35	212.43	Floor 2	Opercle	Opercular series	Cyprinidae	Acanthobrama	Acanthobrama sp.	Acanthobrama
2190	Ohalo II	1	E	80	E80	c	212.35	212.43	Floor 2	Opercle	Opercular series	Cyprinidae	Acanthobrama	Acanthobrama sp.	Acanthobrama
2191	Ohalo II	1	E	80	E80	c	212.35	212.43	Floor 2	Opercle	Opercular series	Cyprinidae	Acanthobrama	Acanthobrama sp.	Acanthobrama
2192	Ohalo II	1	E	80	E80	c	212.35	212.43	Floor 2	Opercle	Opercular series	Cyprinidae	Acanthobrama	Acanthobrama sp.	Acanthobrama
2193	Ohalo II	1	E	80	E80	c	212.35	212.43	Floor 2	Opercle	Opercular series	Cyprinidae	Acanthobrama	Acanthobrama sp.	Acanthobrama
2194	Ohalo II	1	E	80	E80	c	212.35	212.43	Floor 2	Opercle	Opercular series	Cyprinidae	Acanthobrama	Acanthobrama sp.	Acanthobrama
2195	Ohalo II	1	E	80	E80	c	212.35	212.43	Floor 2	Opercle	Opercular series	Cyprinidae	Acanthobrama	Acanthobrama sp.	Acanthobrama
2196	Ohalo II	1	E	80	E80	c	212.35	212.43	Floor 2	Opercle	Opercular series	Cyprinidae	Acanthobrama	Acanthobrama sp.	Acanthobrama
2197	Ohalo II	1	E	80	E80	c	212.35	212.43	Floor 2	Opercle	Opercular series	Cyprinidae	Acanthobrama	Acanthobrama sp.	Acanthobrama
2198	Ohalo II	1	E	80	E80	c	212.35	212.43	Floor 2	Opercle	Opercular series	Cyprinidae	Acanthobrama	Acanthobrama sp.	Acanthobrama
2199	Ohalo II	1	E	80	E80	c	212.35	212.43	Floor 2	Opercle	Opercular series	Cyprinidae	Acanthobrama	Acanthobrama sp.	Acanthobrama
2200	Ohalo II	1	E	80	E80	c	212.35	212.43	Floor 2	Opercle	Opercular series	Cyprinidae	Acanthobrama	Acanthobrama sp.	Acanthobrama
2201	Ohalo II	1	E	80	E80	c	212.35	212.43	Floor 2	Opercle	Opercular series	Cyprinidae	Acanthobrama	Acanthobrama sp.	Acanthobrama
2202	Ohalo II	1	E	80	E80	c	212.35	212.43	Floor 2	Opercle	Opercular series	Cyprinidae	Acanthobrama	Acanthobrama sp.	Acanthobrama
2203	Ohalo II	1	E	80	E80	c	212.35	212.43	Floor 2	Opercle	Opercular series	Cyprinidae	Acanthobrama	Acanthobrama sp.	Acanthobrama
2204	Ohalo II	1	E	80	E80	c	212.35	212.43	Floor 2	Opercle	Opercular series	Cyprinidae	Acanthobrama	Acanthobrama sp.	Acanthobrama
2205	Ohalo II	1	E	80	E80	c	212.35	212.43	Floor 2	Opercle	Opercular series	Cyprinidae	Acanthobrama	Acanthobrama sp.	Acanthobrama
2206	Ohalo II	1	E	80	E80	c	212.35	212.43	Floor 2	Opercle	Opercular series	Cyprinidae	Acanthobrama	Acanthobrama sp.	Acanthobrama
2207	Ohalo II	1	E	80	E80	c	212.35	212.43	Floor 2	Opercle	Opercular series	Cyprinidae	Acanthobrama	Acanthobrama sp.	Acanthobrama
2208	Ohalo II	1	E	80	E80	c	212.35	212.43	Floor 2	Opercle	Opercular series	Cyprinidae	Acanthobrama	Acanthobrama sp.	Acanthobrama
2209	Ohalo II	1	E	80	E80	c	212.35	212.43	Floor 2	Opercle	Opercular series	Cyprinidae	Acanthobrama	Acanthobrama sp.	Acanthobrama
2210	Ohalo II	1	E	80	E80	c	212.35	212.43	Floor 2	Opercle	Opercular series	Cyprinidae	Acanthobrama	Acanthobrama sp.	Acanthobrama
2211	Ohalo II	1	E	80	E80	c	212.35	212.43	Floor 2	Opercle	Opercular series	Cyprinidae	Acanthobrama	Acanthobrama sp.	Acanthobrama
2212	Ohalo II	1	E	80	E80	c	212.35	212.43	Floor 2	Opercle	Opercular series	Cyprinidae	Acanthobrama	Acanthobrama sp.	Acanthobrama
2213	Ohalo II	1	E	80	E80	c	212.35	212.43	Floor 2	Opercle	Opercular series	Cyprinidae	Acanthobrama	Acanthobrama sp.	Acanthobrama
2214	Ohalo II	1	E	80	E80	c	212.35	212.43	Floor 2	Opercle	Opercular series	Cyprinidae	Acanthobrama	Acanthobrama sp.	Acanthobrama
2215	Ohalo II	1	E	80	E80	c	212.35	212.43	Floor 2	Opercle	Opercular series	Cyprinidae	Acanthobrama	Acanthobrama sp.	Acanthobrama
2216	Ohalo II	1	E	80	E80	c	212.35	212.43	Floor 2	Opercle	Opercular series	Cyprinidae	Acanthobrama	Acanthobrama sp.	Acanthobrama
2217	Ohalo II	1	E	80	E80	c	212.35	212.43	Floor 2	Opercle	Opercular series	Cyprinidae	Acanthobrama	Acanthobrama sp.	Acanthobrama
2218	Ohalo II	1	E	80	E80	c	212.35	212.43	Floor 2	Opercle	Opercular series	Cyprinidae	Acanthobrama	Acanthobrama sp.	Acanthobrama
2219	Ohalo II	1	E	80	E80	c	212.35	212.43	Floor 2	Opercle	Opercular series	Cyprinidae	Acanthobrama	Acanthobrama sp.	Acanthobrama
2220	Ohalo II	1	E	80	E80	c	212.35	212.43	Floor 2	Opercle	Opercular series	Cyprinidae	Acanthobrama	Acanthobrama sp.	Acanthobrama
2221	Ohalo II	1	E	80	E80	c	212.35	212.43	Floor 2	Opercle	Opercular series	Cyprinidae	Acanthobrama	Acanthobrama sp.	Acanthobrama
2222	Ohalo II	1	E	80	E80	c	212.35	212.43	Floor 2	Opercle	Opercular series	Cyprinidae	Acanthobrama	Acanthobrama sp.	Acanthobrama
2223	Ohalo II	1	E	80	E80	c	212.35	212.43	Floor 2	Opercle	Opercular series	Cyprinidae	Acanthobrama	Acanthobrama sp.	Acanthobrama
2224	Ohalo II	1	E	80	E80	c	212.35	212.43	Floor 2	Opercle	Opercular series	Cyprinidae	Acanthobrama	Acanthobrama sp.	Acanthobrama
2225	Ohalo II	1	E	80	E80	c	212.35	212.43	Floor 2	Opercle	Opercular series	Cyprinidae	Acanthobrama	Acanthobrama sp.	Acanthobrama
2226	Ohalo II	1	E	79	E79	b	212.33	212.41	Floor 2	Opercle	Opercular series	Cyprinidae	Acanthobrama	Acanthobrama sp.	Acanthobrama
2227	Ohalo II	1	E	79	E79	b	212.33	212.41	Floor 2	Opercle	Opercular series	Cyprinidae	Acanthobrama	Acanthobrama sp.	Acanthobrama
2228	Ohalo II	1	E	79	E79	b	212.33	212.41	Floor 2	Opercle	Opercular series	Cyprinidae	Acanthobrama	Acanthobrama sp.	Acanthobrama
2229	Ohalo II	1	E	79	E79	b	212.33	212.41	Floor 2	Opercle	Opercular series	Cyprinidae	Acanthobrama	Acanthobrama sp.	Acanthobrama
2230	Ohalo II	1	E	79	E79	b	212.33	212.41	Floor 2	Opercle	Opercular series	Cyprinidae	Acanthobrama	Acanthobrama sp.	Acanthobrama
2231	Ohalo II	1	E	79	E79	b	212.33	212.41	Floor 2	Opercle	Opercular series	Cyprinidae	Acanthobrama	Acanthobrama sp.	Acanthobrama
2232	Ohalo II	1	E	79	E79	b	212.33	212.41	Floor 2	Opercle	Opercular series	Cyprinidae	Acanthobrama	Acanthobrama sp.	Acanthobrama
2233	Ohalo II	1	E	79	E79	b	212.33	212.41	Floor 2	Opercle	Opercular series	Cyprinidae	Acanthobrama	Acanthobrama sp.	Acanthobrama
2234	Ohalo II	1	E	79	E79	b	212.33	212.41	Floor 2	Opercle	Opercular series	Cyprinidae	Acanthobrama	Acanthobrama sp.	Acanthobrama
2235	Ohalo II	1	E	79	E79	b	212.33	212.41	Floor 2	Opercle	Opercular series	Cyprinidae	Acanthobrama	Acanthobrama sp.	Acanthobrama
2236	Ohalo II	1	E	79	E79	b	212.33	212.41	Floor 2	Opercle	Opercular series	Cyprinidae	Acanthobrama	Acanthobrama sp.	Acanthobrama
2237	Ohalo II	1	E	79	E79	b	212.33	212.41	Floor 2	Opercle	Opercular series	Cyprinidae	Acanthobrama	Acanthobrama sp.	Acanthobrama
2238	Ohalo II	1	E	79	E79	b	212.33	212.41	Floor 2	Opercle	Opercular series	Cyprinidae	Acanthobrama	Acanthobrama sp.	Acanthobrama
2239	Ohalo II	1	E	79	E79	b	212.33	212.41	Floor 2	Opercle	Opercular series	Cyprinidae	Acanthobrama	Acanthobrama sp.	Acanthobrama
2240	Ohalo II	1	E	79	E79	b	212.33	212.41	Floor 2	Opercle	Opercular series	Cyprinidae	Acanthobrama	Acanthobrama sp.	Acanthobrama
2241	Ohalo II	1	E	79	E79	b	212.33	212.41	Floor 2	Opercle	Opercular series	Cyprinidae	Acanthobrama	Acanthobrama sp.	Acanthobrama
2242	Ohalo II	1	E	79	E79	b	212.33	212.41	Floor 2	Opercle	Opercular series	Cyprinidae	Acanthobrama	Acanthobrama sp.	Acanthobrama
2243	Ohalo II	1	E	79	E79	b	212.33	212.41	Floor 2	Opercle	Opercular series	Cyprinidae	Acanthobrama	Acanthobrama sp.	Acanthobrama
2244	Ohalo II	1	E	79	E79	b	212.33	212.41	Floor 2	Opercle	Opercular series	Cyprinidae	Acanthobrama	Acanthobrama sp.	Acanthobrama
2245	Ohalo II	1	E	79	E79	b	212.34	212.38	Floor 2	Opercle	Opercular series	Cyprinidae	Acanthobrama	Acanthobrama sp.	Acanthobrama
2246	Ohalo II	1	E	79	E79	b	212.34	212.38	Floor 2	Opercle	Opercular series	Cyprinidae	Acanthobrama	Acanthobrama sp.	Acanthobrama
2247	Ohalo II	1	E	79	E79	b	212.34	212.38	Floor 2	Opercle	Opercular series	Cyprinidae	Acanthobrama	Acanthobrama sp.	Acanthobrama
2248	Ohalo II	1	E	80	E80	d	212.35	212.37	Floor 1	Opercle	Opercular series	Cyprinidae	Acanthobrama	Acanthobrama sp.	Acanthobrama
2252	Ohalo II	1	E	79	E79	c	212.34	212.38	Floor 2	Parietal	Neurocranium	Cyprinidae	Acanthobrama	Acanthobrama sp.	Acanthobrama
2253	Ohalo II	1	E	79	E79	c	212.34	212.38	Floor 2	Parietal	Neurocranium	Cyprinidae	Acanthobrama	Acanthobrama sp.	Acanthobrama
2254	Ohalo II	1	E	80	E80	d	212.35	212.37	Floor 1	Opercle	Opercular series	Cyprinidae	Acanthobrama	Acanthobrama sp.	Acanthobrama
2259	Ohalo II	1	E	79	E79	c	212.34	212.38	Floor 2	Parietal	Neurocranium	Cyprinidae	Acanthobrama	Acanthobrama sp.	Acanthobrama
2260	Ohalo II	1	E	79	E79	c	212.34	212.38	Floor 2	Parietal	Neurocranium	Cyprinidae	Acanthobrama	Acanthobrama sp.	Acanthobrama
2261	Ohalo II	1	E	79	E79	b	212.33	212.41	Floor 2	Frontal	Neurocranium	Cyprinidae	Acanthobrama	Acanthobrama sp.	Acanthobrama
2262	Ohalo II	1	E	79	E79	b	212.33	212.41	Floor 2	Frontal	Neurocranium	Cyprinidae	Acanthobrama	Acanthobrama sp.	Acanthobrama
2263	Ohalo II	1	E	79	E79	b	212.33	212.41	Floor 2	Frontal	Neurocranium	Cyprinidae	Acanthobrama	Acanthobrama sp.	Acanthobrama
2264	Ohalo II	1	E	79	E79	b	212.33	212.41	Floor 2	Frontal	Neurocranium	Cyprinidae	Acanthobrama	Acanthobrama sp.	Acanthobrama
2265	Ohalo II	1	E	79	E79	b	212.33	212.41	Floor 2	Frontal	Neurocranium	Cyprinidae	Acanthobrama	Acanthobrama sp.	Acanthobrama
2266	Ohalo II	1	E	79	E79	b	212.33	212.41	Floor 2	Frontal	Neurocranium	Cyprinidae	Acanthobrama	Acanthobrama sp.	Acanthobrama
2267	Ohalo II	1	E	79	E79	c	212.34	212.38	Floor 2	Frontal	Neurocranium	Cyprinidae	Acanthobrama	Acanthobrama sp.	Acanthobrama
2268	Ohalo II	1	E	79	E79	c	212.34	212.38	Floor 2	Frontal	Neurocranium	Cyprinidae	Acanthobrama	Acanthobrama sp.	Acanthobrama
2269	Ohalo II	1	E	79	E79	c	212.34	212.38	Floor 2	Frontal	Neurocranium	Cyprinidae	Acanthobrama	Acanthobrama sp.	Acanthobrama
2270	Ohalo II	1	E	79	E79	c	212.34	212.38	Floor 2	Frontal	Neurocranium	Cyprinidae	Acanthobrama	Acanthobrama sp.	Acanthobrama
2271	Ohalo II	1	E	79	E79	c	212.34	212.38	Floor 2	Frontal	Neurocranium	Cyprinidae	Acanthobrama	Acanthobrama sp.	Acanthobrama
2272	Ohalo II	1	E	79	E79	c	212.34	212.38	Floor 2	Frontal	Neurocranium	Cyprinidae	Acanthobrama	Acanthobrama sp.	Acanthobrama
2273	Ohalo II	1	E	79	E79	c	212.34	212.38	Floor 2	Frontal	Neurocranium	Cyprinidae	Acanthobrama	Acanthobrama sp.	Acanthobrama
2274	Ohalo II	1	E	80	E80	c	212.35	212.43	Floor 2	Frontal	Neurocranium	Cyprinidae	Acanthobrama	Acanthobrama sp.	Acanthobrama
2275	Ohalo II	1	E	80	E80	c	212.35	212.43	Floor 2	Frontal	Neurocranium	Cyprinidae	Acanthobrama	Acanthobrama sp.	Acanthobrama
2276	Ohalo II	1	E	80	E80	c	212.35	212.43	Floor 2	Frontal	Neurocranium	Cyprinidae	Acanthobrama	Acanthobrama sp.	Acanthobrama
2277	Ohalo II	1	E	80	E80	c	212.35	212.43	Floor 2	Frontal	Neurocranium	Cyprinidae	Acanthobrama	Acanthobrama sp.	Acanthobrama
2278	Ohalo II	1	E	80	E80	c	212.35	212.43	Floor 2	Frontal	Neurocranium	Cyprinidae	Acanthobrama	Acanthobrama sp.	Acanthobrama
2279	Ohalo II	1	E	80	E80	c	212.35	212.43	Floor 2	Frontal	Neurocranium	Cyprinidae	Acanthobrama	Acanthobrama sp.	Acanthobrama
2280	Ohalo II	1	E	80	E80	c	212.35	212.43	Floor 2	Frontal	Neurocranium	Cyprinidae	Acanthobrama	Acanthobrama sp.	Acanthobrama
2281	Ohalo II	1	E	80	E80	c	212.35	212.43	Floor 2	Frontal	Neurocranium	Cyprinidae	Acanthobrama	Acanthobrama sp.	Acanthobrama
2283	Ohalo II	1	E	80	E80	c	212.35	212.37	Floor 2	Frontal	Neurocranium	Cyprinidae	Acanthobrama	Acanthobrama sp.	Acanthobrama
2284	Ohalo II	1	E	79	E79	c	212.34	212.38	Floor 2	Pterotic	Neurocranium	Cyprinidae	Acanthobrama	Acanthobrama sp.	Acanthobrama
2285	Ohalo II	1	E	79	E79	c	212.34	212.38	Floor 2	Pterotic	Neurocranium	Cyprinidae	Acanthobrama	Acanthobrama sp.	Acanthobrama
2286	Ohalo II	1	E	79	E79	c	212.34	212.38	Floor 2	Pterotic	Neurocranium	Cyprinidae	Acanthobrama	Acanthobrama sp.	Acanthobrama
2287	Ohalo II	1	E	79	E79	c	212.34	212.38	Floor 2	Pterotic	Neurocranium	Cyprinidae	Acanthobrama	Acanthobrama sp.	Acanthobrama
2288	Ohalo II	1	E	79	E79	c	212.34	212.38	Floor 2	Pterotic	Neurocranium	Cyprinidae	Acanthobrama	Acanthobrama sp.	Acanthobrama
2289	Ohalo II	1	E	79	E79	b	212.33	212.41	Floor 2	Posttemporal	Neurocranium	Cyprinidae	Acanthobrama	Acanthobrama sp.	Acanthobrama
2290	Ohalo II	1	E	79	E79	b	212.33	212.41	Floor 2	Posttemporal	Neurocranium	Cyprinidae	Acanthobrama	Acanthobrama sp.	Acanthobrama
2291	Ohalo II	1	E	79	E79	b	212.33	212.41	Floor 2	Posttemporal	Neurocranium	Cyprinidae	Acanthobrama	Acanthobrama sp.	Acanthobrama
2294	Ohalo II	1	E	79	E79	c	212.34	212.38	Floor 2	Posttemporal	Neurocranium	Cyprinidae	Acanthobrama	Acanthobrama sp.	Acanthobrama
2295	Ohalo II	1	E	79	E79	c	212.34	212.38	Floor 2	Posttemporal	Neurocranium	Cyprinidae	Acanthobrama	Acanthobrama sp.	Acanthobrama
2296	Ohalo II	1	E	79	E79	c	212.34	212.38	Floor 2	Posttemporal	Neurocranium	Cyprinidae	Acanthobrama	Acanthobrama sp.	Acanthobrama
2297	Ohalo II	1	E	79	E79	c	212.34	212.38	Floor 2	Posttemporal	Neurocranium	Cyprinidae	Acanthobrama	Acanthobrama sp.	Acanthobrama
2298	Ohalo II	1	E	79	E79	c	212.34	212.38	Floor 2	Posttemporal	Neurocranium	Cyprinidae	Acanthobrama	Acanthobrama sp.	Acanthobrama
2299	Ohalo II	1	E	79	E79	c	212.34	212.38	Floor 2	Posttemporal	Neurocranium	Cyprinidae	Acanthobrama	Acanthobrama sp.	Acanthobrama
2300	Ohalo II	1	E	79	E79	c	212.34	212.38	Floor 2	Posttemporal	Neurocranium	Cyprinidae	Acanthobrama	Acanthobrama sp.	Acanthobrama
2301	Ohalo II	1	E	79	E79	c	212.34	212.38	Floor 2	Posttemporal	Neurocranium	Cyprinidae	Acanthobrama	Acanthobrama sp.	Acanthobrama
2302	Ohalo II	1	E	79	E79	c	212.34	212.38	Floor 2	Posttemporal	Neurocranium	Cyprinidae	Acanthobrama	Acanthobrama sp.	Acanthobrama
2303	Ohalo II	1	E	79	E79	c	212.34	212.38	Floor 2	Posttemporal	Neurocranium	Cyprinidae	Acanthobrama	Acanthobrama sp.	Acanthobrama
2304	Ohalo II	1	E	79	E79	c	212.34	212.38	Floor 2	Posttemporal	Neurocranium	Cyprinidae	Acanthobrama	Acanthobrama sp.	Acanthobrama
2305	Ohalo II	1	E	79	E79	c	212.34	212.38	Floor 2	Posttemporal	Neurocranium	Cyprinidae	Acanthobrama	Acanthobrama sp.	Acanthobrama
2306	Ohalo II	1	E	79	E79	c	212.34	212.38	Floor 2	Posttemporal	Neurocranium	Cyprinidae	Acanthobrama	Acanthobrama sp.	Acanthobrama
2307	Ohalo II	1	E	79	E79	c	212.34	212.38	Floor 2	Posttemporal	Neurocranium	Cyprinidae	Acanthobrama	Acanthobrama sp.	Acanthobrama
2308	Ohalo II	1	E	79	E79	c	212.34	212.38	Floor 2	Posttemporal	Neurocranium	Cyprinidae	Acanthobrama	Acanthobrama sp.	Acanthobrama
2309	Ohalo II	1	E	79	E79	c	212.34	212.38	Floor 2	Posttemporal	Neurocranium	Cyprinidae	Acanthobrama	Acanthobrama sp.	Acanthobrama
2310	Ohalo II	1	E	79	E79	c	212.34	212.38	Floor 2	Posttemporal	Neurocranium	Cyprinidae	Acanthobrama	Acanthobrama sp.	Acanthobrama
2311	Ohalo II	1	E	79	E79	c	212.34	212.38	Floor 2	Posttemporal	Neurocranium	Cyprinidae	Acanthobrama	Acanthobrama sp.	Acanthobrama
2312	Ohalo II	1	E	79	E79	c	212.34	212.38	Floor 2	Posttemporal	Neurocranium	Cyprinidae	Acanthobrama	Acanthobrama sp.	Acanthobrama
2313	Ohalo II	1	E	79	E79	c	212.34	212.38	Floor 2	Posttemporal	Neurocranium	Cyprinidae	Acanthobrama	Acanthobrama sp.	Acanthobrama
2314	Ohalo II	1	E	79	E79	c	212.34	212.38	Floor 2	Posttemporal	Neurocranium	Cyprinidae	Acanthobrama	Acanthobrama sp.	Acanthobrama
2315	Ohalo II	1	E	79	E79	c	212.34	212.38	Floor 2	Posttemporal	Neurocranium	Cyprinidae	Acanthobrama	Acanthobrama sp.	Acanthobrama
2316	Ohalo II	1	E	79	E79	c	212.34	212.38	Floor 2	Posttemporal	Neurocranium	Cyprinidae	Acanthobrama	Acanthobrama sp.	Acanthobrama
2317	Ohalo II	1	E	79	E79	c	212.34	212.38	Floor 2	Posttemporal	Neurocranium	Cyprinidae	Acanthobrama	Acanthobrama sp.	Acanthobrama
2318	Ohalo II	1	E	79	E79	c	212.34	212.38	Floor 2	Posttemporal	Neurocranium	Cyprinidae	Acanthobrama	Acanthobrama sp.	Acanthobrama
2319	Ohalo II	1	E	79	E79	c	212.34	212.38	Floor 2	Posttemporal	Neurocranium	Cyprinidae	Acanthobrama	Acanthobrama sp.	Acanthobrama
2320	Ohalo II	1	E	81	E81	a	212.35	.	Floor 2	Posttemporal	Neurocranium	Cyprinidae	Acanthobrama	Acanthobrama sp.	Acanthobrama
2321	Ohalo II	1	E	81	E81	a	212.35	.	Floor 2	Posttemporal	Neurocranium	Cyprinidae	Acanthobrama	Acanthobrama sp.	Acanthobrama
2322	Ohalo II	1	E	81	E81	a	212.35	.	Floor 2	Posttemporal	Neurocranium	Cyprinidae	Acanthobrama	Acanthobrama sp.	Acanthobrama
2323	Ohalo II	1	E	81	E81	a	212.35	.	Floor 2	Posttemporal	Neurocranium	Cyprinidae	Acanthobrama	Acanthobrama sp.	Acanthobrama
2324	Ohalo II	1	E	81	E81	a	212.35	.	Floor 2	Posttemporal	Neurocranium	Cyprinidae	Acanthobrama	Acanthobrama sp.	Acanthobrama
2325	Ohalo II	1	E	81	E81	a	212.35	.	Floor 2	Posttemporal	Neurocranium	Cyprinidae	Acanthobrama	Acanthobrama sp.	Acanthobrama
2326	Ohalo II	1	E	81	E81	a	212.35	.	Floor 2	Posttemporal	Neurocranium	Cyprinidae	Acanthobrama	Acanthobrama sp.	Acanthobrama
2327	Ohalo II	1	E	81	E81	a	212.35	.	Floor 2	Posttemporal	Neurocranium	Cyprinidae	Acanthobrama	Acanthobrama sp.	Acanthobrama
2328	Ohalo II	1	E	81	E81	a	212.35	.	Floor 2	Posttemporal	Neurocranium	Cyprinidae	Acanthobrama	Acanthobrama sp.	Acanthobrama
2329	Ohalo II	1	E	81	E81	a	212.35	.	Floor 2	Posttemporal	Neurocranium	Cyprinidae	Acanthobrama	Acanthobrama sp.	Acanthobrama
2330	Ohalo II	1	E	81	E81	a	212.35	.	Floor 2	Posttemporal	Neurocranium	Cyprinidae	Acanthobrama	Acanthobrama sp.	Acanthobrama
2331	Ohalo II	1	E	81	E81	a	212.35	.	Floor 2	Posttemporal	Neurocranium	Cyprinidae	Acanthobrama	Acanthobrama sp.	Acanthobrama
2332	Ohalo II	1	E	81	E81	a	212.35	.	Floor 2	Posttemporal	Neurocranium	Cyprinidae	Acanthobrama	Acanthobrama sp.	Acanthobrama
2333	Ohalo II	1	E	81	E81	a	212.35	.	Floor 2	Posttemporal	Neurocranium	Cyprinidae	Acanthobrama	Acanthobrama sp.	Acanthobrama
2334	Ohalo II	1	E	81	E81	a	212.35	.	Floor 2	Posttemporal	Neurocranium	Cyprinidae	Acanthobrama	Acanthobrama sp.	Acanthobrama
2335	Ohalo II	1	E	81	E81	a	212.35	.	Floor 2	Posttemporal	Neurocranium	Cyprinidae	Acanthobrama	Acanthobrama sp.	Acanthobrama
2336	Ohalo II	1	E	81	E81	a	212.35	.	Floor 2	Posttemporal	Neurocranium	Cyprinidae	Acanthobrama	Acanthobrama sp.	Acanthobrama
2337	Ohalo II	1	E	81	E81	a	212.35	.	Floor 2	Posttemporal	Neurocranium	Cyprinidae	Acanthobrama	Acanthobrama sp.	Acanthobrama
2338	Ohalo II	1	E	81	E81	a	212.35	.	Floor 2	Posttemporal	Neurocranium	Cyprinidae	Acanthobrama	Acanthobrama sp.	Acanthobrama
2339	Ohalo II	1	E	81	E81	a	212.35	.	Floor 2	Posttemporal	Neurocranium	Cyprinidae	Acanthobrama	Acanthobrama sp.	Acanthobrama
2340	Ohalo II	1	E	81	E81	a	212.35	.	Floor 2	Posttemporal	Neurocranium	Cyprinidae	Acanthobrama	Acanthobrama sp.	Acanthobrama
2341	Ohalo II	1	E	81	E81	a	212.35	.	Floor 2	Posttemporal	Neurocranium	Cyprinidae	Acanthobrama	Acanthobrama sp.	Acanthobrama
2342	Ohalo II	1	E	81	E81	a	212.35	.	Floor 2	Posttemporal	Neurocranium	Cyprinidae	Acanthobrama	Acanthobrama sp.	Acanthobrama
2343	Ohalo II	1	E	81	E81	a	212.35	.	Floor 2	Posttemporal	Neurocranium	Cyprinidae	Acanthobrama	Acanthobrama sp.	Acanthobrama
2344	Ohalo II	1	E	81	E81	a	212.35	.	Floor 2	Posttemporal	Neurocranium	Cyprinidae	Acanthobrama	Acanthobrama sp.	Acanthobrama
2345	Ohalo II	1	E	81	E81	a	212.35	.	Floor 2	Posttemporal	Neurocranium	Cyprinidae	Acanthobrama	Acanthobrama sp.	Acanthobrama
2346	Ohalo II	1	E	81	E81	a	212.35	.	Floor 2	Posttemporal	Neurocranium	Cyprinidae	Acanthobrama	Acanthobrama sp.	Acanthobrama
2347	Ohalo II	1	E	81	E81	a	212.35	.	Floor 2	Posttemporal	Neurocranium	Cyprinidae	Acanthobrama	Acanthobrama sp.	Acanthobrama
2348	Ohalo II	1	E	81	E81	a	212.35	.	Floor 2	Posttemporal	Neurocranium	Cyprinidae	Acanthobrama	Acanthobrama sp.	Acanthobrama
2349	Ohalo II	1	E	81	E81	a	212.35	.	Floor 2	Posttemporal	Neurocranium	Cyprinidae	Acanthobrama	Acanthobrama sp.	Acanthobrama
2350	Ohalo II	1	E	81	E81	a	212.35	.	Floor 2	Posttemporal	Neurocranium	Cyprinidae	Acanthobrama	Acanthobrama sp.	Acanthobrama
2351	Ohalo II	1	E	81	E81	a	212.35	.	Floor 2	Posttemporal	Neurocranium	Cyprinidae	Acanthobrama	Acanthobrama sp.	Acanthobrama
2352	Ohalo II	1	E	81	E81	a	212.35	.	Floor 2	Posttemporal	Neurocranium	Cyprinidae	Acanthobrama	Acanthobrama sp.	Acanthobrama
2353	Ohalo II	1	E	81	E81	a	212.35	.	Floor 2	Posttemporal	Neurocranium	Cyprinidae	Acanthobrama	Acanthobrama sp.	Acanthobrama
2354	Ohalo II	1	E	81	E81	a	212.35	.	Floor 2	Posttemporal	Neurocranium	Cyprinidae	Acanthobrama	Acanthobrama sp.	Acanthobrama
2355	Ohalo II	1	E	81	E81	a	212.35	.	Floor 2	Posttemporal	Neurocranium	Cyprinidae	Acanthobrama	Acanthobrama sp.	Acanthobrama
2356	Ohalo II	1	E	81	E81	a	212.35	.	Floor 2	Posttemporal	Neurocranium	Cyprinidae	Acanthobrama	Acanthobrama sp.	Acanthobrama
2357	Ohalo II	1	E	81	E81	a	212.35	.	Floor 2	Posttemporal	Neurocranium	Cyprinidae	Acanthobrama	Acanthobrama sp.	Acanthobrama
2358	Ohalo II	1	E	81	E81	a	212.35	.	Floor 2	Posttemporal	Neurocranium	Cyprinidae	Acanthobrama	Acanthobrama sp.	Acanthobrama
2359	Ohalo II	1	E	81	E81	a	212.35	.	Floor 2	Posttemporal	Neurocranium	Cyprinidae	Acanthobrama	Acanthobrama sp.	Acanthobrama
2360	Ohalo II	1	E	81	E81	a	212.35	.	Floor 2	Posttemporal	Neurocranium	Cyprinidae	Acanthobrama	Acanthobrama sp.	Acanthobrama
2456	Ohalo II	1	E	79	E79	b	212.33	212.41	Floor 2	Os suspensorium 4th vert.	Vertebral column	Cyprinidae	Acanthobrama	Acanthobrama sp.	Acanthobrama
2457	Ohalo II	1	E	79	E79	b	212.33	212.41	Floor 2	Os suspensorium 4th vert.	Vertebral column	Cyprinidae	Acanthobrama	Acanthobrama sp.	Acanthobrama
2458	Ohalo II	1	E	79	E79	b	212.33	212.41	Floor 2	Os suspensorium 4th vert.	Vertebral column	Cyprinidae	Acanthobrama	Acanthobrama sp.	Acanthobrama
2459	Ohalo II	1	E	79	E79	b	212.33	212.41	Floor 2	Os suspensorium 4th vert.	Vertebral column	Cyprinidae	Acanthobrama	Acanthobrama sp.	Acanthobrama
2460	Ohalo II	1	E	79	E79	b	212.33	212.41	Floor 2	Os suspensorium 4th vert.	Vertebral column	Cyprinidae	Acanthobrama	Acanthobrama sp.	Acanthobrama
2461	Ohalo II	1	E	79	E79	b	212.33	212.41	Floor 2	Os suspensorium 4th vert.	Vertebral column	Cyprinidae	Acanthobrama	Acanthobrama sp.	Acanthobrama
2462	Ohalo II	1	E	79	E79	b	212.33	212.41	Floor 2	Os suspensorium 4th vert.	Vertebral column	Cyprinidae	Acanthobrama	Acanthobrama sp.	Acanthobrama
2463	Ohalo II	1	E	79	E79	b	212.33	212.41	Floor 2	Os suspensorium 4th vert.	Vertebral column	Cyprinidae	Acanthobrama	Acanthobrama sp.	Acanthobrama
2464	Ohalo II	1	E	79	E79	b	212.33	212.41	Floor 2	Os suspensorium 4th vert.	Vertebral column	Cyprinidae	Acanthobrama	Acanthobrama sp.	Acanthobrama
2465	Ohalo II	1	E	79	E79	b	212.33	212.41	Floor 2	Os suspensorium 4th vert.	Vertebral column	Cyprinidae	Acanthobrama	Acanthobrama sp.	Acanthobrama
2466	Ohalo II	1	E	79	E79	c	212.34	212.38	Floor 2	Os suspensorium 4th vert.	Vertebral column	Cyprinidae	Acanthobrama	Acanthobrama sp.	Acanthobrama
2467	Ohalo II	1	E	79	E79	c	212.34	212.38	Floor 2	Os suspensorium 4th vert.	Vertebral column	Cyprinidae	Acanthobrama	Acanthobrama sp.	Acanthobrama
2468	Ohalo II	1	E	79	E79	c	212.34	212.38	Floor 2	Os suspensorium 4th vert.	Vertebral column	Cyprinidae	Acanthobrama	Acanthobrama sp.	Acanthobrama
2469	Ohalo II	1	E	79	E79	c	212.34	212.38	Floor 2	Os suspensorium 4th vert.	Vertebral column	Cyprinidae	Acanthobrama	Acanthobrama sp.	Acanthobrama
2470	Ohalo II	1	E	79	E79	c	212.34	212.38	Floor 2	Os suspensorium 4th vert.	Vertebral column	Cyprinidae	Acanthobrama	Acanthobrama sp.	Acanthobrama
2471	Ohalo II	1	E	79	E79	c	212.34	212.38	Floor 2	Os suspensorium 4th vert.	Vertebral column	Cyprinidae	Acanthobrama	Acanthobrama sp.	Acanthobrama
2472	Ohalo II	1	E	79	E79	c	212.34	212.38	Floor 2	Os suspensorium 4th vert.	Vertebral column	Cyprinidae	Acanthobrama	Acanthobrama sp.	Acanthobrama
2473	Ohalo II	1	E	79	E79	c	212.34	212.38	Floor 2	Os suspensorium 4th vert.	Vertebral column	Cyprinidae	Acanthobrama	Acanthobrama sp.	Acanthobrama
2474	Ohalo II	1	E	79	E79	c	212.34	212.38	Floor 2	Os suspensorium 4th vert.	Vertebral column	Cyprinidae	Acanthobrama	Acanthobrama sp.	Acanthobrama
2475	Ohalo II	1	E	79	E79	c	212.34	212.38	Floor 2	Os suspensorium 4th vert.	Vertebral column	Cyprinidae	Acanthobrama	Acanthobrama sp.	Acanthobrama
2476	Ohalo II	1	E	79	E79	c	212.34	212.38	Floor 2	Os suspensorium 4th vert.	Vertebral column	Cyprinidae	Acanthobrama	Acanthobrama sp.	Acanthobrama
2477	Ohalo II	1	E	79	E79	c	212.34	212.38	Floor 2	Os suspensorium 4th vert.	Vertebral column	Cyprinidae	Acanthobrama	Acanthobrama sp.	Acanthobrama
2478	Ohalo II	1	E	79	E79	c	212.34	212.38	Floor 2	Os suspensorium 4th vert.	Vertebral column	Cyprinidae	Acanthobrama	Acanthobrama sp.	Acanthobrama
2479	Ohalo II	1	E	79	E79	c	212.34	212.38	Floor 2	Os suspensorium 4th vert.	Vertebral column	Cyprinidae	Acanthobrama	Acanthobrama sp.	Acanthobrama
2480	Ohalo II	1	E	79	E79	c	212.34	212.38	Floor 2	Os suspensorium 4th vert.	Vertebral column	Cyprinidae	Acanthobrama	Acanthobrama sp.	Acanthobrama
2481	Ohalo II	1	E	79	E79	c	212.34	212.38	Floor 2	Os suspensorium 4th vert.	Vertebral column	Cyprinidae	Acanthobrama	Acanthobrama sp.	Acanthobrama
2482	Ohalo II	1	E	79	E79	c	212.34	212.38	Floor 2	Os suspensorium 4th vert.	Vertebral column	Cyprinidae	Acanthobrama	Acanthobrama sp.	Acanthobrama
2483	Ohalo II	1	E	79	E79	c	212.34	212.38	Floor 2	Os suspensorium 4th vert.	Vertebral column	Cyprinidae	Acanthobrama	Acanthobrama sp.	Acanthobrama
2484	Ohalo II	1	E	79	E79	c	212.34	212.38	Floor 2	Os suspensorium 4th vert.	Vertebral column	Cyprinidae	Acanthobrama	Acanthobrama sp.	Acanthobrama
2485	Ohalo II	1	E	79	E79	c	212.34	212.38	Floor 2	Os suspensorium 4th vert.	Vertebral column	Cyprinidae	Acanthobrama	Acanthobrama sp.	Acanthobrama
2486	Ohalo II	1	E	79	E79	c	212.34	212.38	Floor 2	Os suspensorium 4th vert.	Vertebral column	Cyprinidae	Acanthobrama	Acanthobrama sp.	Acanthobrama
2487	Ohalo II	1	E	79	E79	c	212.34	212.38	Floor 2	Os suspensorium 4th vert.	Vertebral column	Cyprinidae	Acanthobrama	Acanthobrama sp.	Acanthobrama
2488	Ohalo II	1	E	79	E79	c	212.34	212.38	Floor 2	Os suspensorium 4th vert.	Vertebral column	Cyprinidae	Acanthobrama	Acanthobrama sp.	Acanthobrama
2489	Ohalo II	1	E	79	E79	c	212.34	212.38	Floor 2	Os suspensorium 4th vert.	Vertebral column	Cyprinidae	Acanthobrama	Acanthobrama sp.	Acanthobrama
2490	Ohalo II	1	E	79	E79	c	212.34	212.38	Floor 2	Os suspensorium 4th vert.	Vertebral column	Cyprinidae	Acanthobrama	Acanthobrama sp.	Acanthobrama
2491	Ohalo II	1	E	79	E79	c	212.34	212.38	Floor 2	Os suspensorium 4th vert.	Vertebral column	Cyprinidae	Acanthobrama	Acanthobrama sp.	Acanthobrama
2492	Ohalo II	1	E	79	E79	c	212.34	212.38	Floor 2	Os suspensorium 4th vert.	Vertebral column	Cyprinidae	Acanthobrama	Acanthobrama sp.	Acanthobrama
2493	Ohalo II	1	E	79	E79	c	212.34	212.38	Floor 2	Os suspensorium 4th vert.	Vertebral column	Cyprinidae	Acanthobrama	Acanthobrama sp.	Acanthobrama
2494	Ohalo II	1	E	79	E79	c	212.34	212.38	Floor 2	Os suspensorium 4th vert.	Vertebral column	Cyprinidae	Acanthobrama	Acanthobrama sp.	Acanthobrama
2495	Ohalo II	1	E	79	E79	c	212.34	212.38	Floor 2	Os suspensorium 4th vert.	Vertebral column	Cyprinidae	Acanthobrama	Acanthobrama sp.	Acanthobrama
2496	Ohalo II	1	E	79	E79	c	212.34	212.38	Floor 2	Os suspensorium 4th vert.	Vertebral column	Cyprinidae	Acanthobrama	Acanthobrama sp.	Acanthobrama
2497	Ohalo II	1	E	79	E79	c	212.34	212.38	Floor 2	Os suspensorium 4th vert.	Vertebral column	Cyprinidae	Acanthobrama	Acanthobrama sp.	Acanthobrama
2498	Ohalo II	1	E	79	E79	c	212.34	212.38	Floor 2	Os suspensorium 4th vert.	Vertebral column	Cyprinidae	Acanthobrama	Acanthobrama sp.	Acanthobrama
2499	Ohalo II	1	E	79	E79	c	212.34	212.38	Floor 2	Os suspensorium 4th vert.	Vertebral column	Cyprinidae	Acanthobrama	Acanthobrama sp.	Acanthobrama
2500	Ohalo II	1	E	79	E79	c	212.34	212.38	Floor 2	Os suspensorium 4th vert.	Vertebral column	Cyprinidae	Acanthobrama	Acanthobrama sp.	Acanthobrama
2501	Ohalo II	1	E	79	E79	c	212.34	212.38	Floor 2	Os suspensorium 4th vert.	Vertebral column	Cyprinidae	Acanthobrama	Acanthobrama sp.	Acanthobrama
2502	Ohalo II	1	E	79	E79	c	212.34	212.38	Floor 2	Os suspensorium 4th vert.	Vertebral column	Cyprinidae	Acanthobrama	Acanthobrama sp.	Acanthobrama
2503	Ohalo II	1	E	80	E80	c	212.35	212.37	Floor 2	Os suspensorium 4th vert.	Vertebral column	Cyprinidae	Acanthobrama	Acanthobrama sp.	Acanthobrama
2504	Ohalo II	1	E	80	E80	c	212.35	212.37	Floor 2	Os suspensorium 4th vert.	Vertebral column	Cyprinidae	Acanthobrama	Acanthobrama sp.	Acanthobrama
2505	Ohalo II	1	E	80	E80	c	212.35	212.37	Floor 2	Os suspensorium 4th vert.	Vertebral column	Cyprinidae	Acanthobrama	Acanthobrama sp.	Acanthobrama
2506	Ohalo II	1	E	80	E80	c	212.35	212.37	Floor 2	Os suspensorium 4th vert.	Vertebral column	Cyprinidae	Acanthobrama	Acanthobrama sp.	Acanthobrama
2507	Ohalo II	1	E	80	E80	c	212.35	212.37	Floor 2	Os suspensorium 4th vert.	Vertebral column	Cyprinidae	Acanthobrama	Acanthobrama sp.	Acanthobrama
2508	Ohalo II	1	E	80	E80	c	212.35	212.37	Floor 2	Os suspensorium 4th vert.	Vertebral column	Cyprinidae	Acanthobrama	Acanthobrama sp.	Acanthobrama
2509	Ohalo II	1	E	80	E80	c	212.35	212.37	Floor 2	Os suspensorium 4th vert.	Vertebral column	Cyprinidae	Acanthobrama	Acanthobrama sp.	Acanthobrama
2510	Ohalo II	1	E	80	E80	d	212.35	212.37	Floor 1	Os suspensorium 4th vert.	Vertebral column	Cyprinidae	Acanthobrama	Acanthobrama sp.	Acanthobrama
2511	Ohalo II	1	E	80	E80	d	212.35	212.37	Floor 1	Os suspensorium 4th vert.	Vertebral column	Cyprinidae	Acanthobrama	Acanthobrama sp.	Acanthobrama
2512	Ohalo II	1	E	81	E81	a	212.35	.	Floor 2	Os suspensorium 4th vert.	Vertebral column	Cyprinidae	Acanthobrama	Acanthobrama sp.	Acanthobrama
2513	Ohalo II	1	E	81	E81	a	212.35	.	Floor 2	Os suspensorium 4th vert.	Vertebral column	Cyprinidae	Acanthobrama	Acanthobrama sp.	Acanthobrama
2514	Ohalo II	1	E	81	E81	a	212.35	.	Floor 2	Os suspensorium 4th vert.	Vertebral column	Cyprinidae	Acanthobrama	Acanthobrama sp.	Acanthobrama
2515	Ohalo II	1	E	81	E81	a	212.35	.	Floor 2	Os suspensorium 4th vert.	Vertebral column	Cyprinidae	Acanthobrama	Acanthobrama sp.	Acanthobrama
2516	Ohalo II	1	E	81	E81	a	212.35	.	Floor 2	Os suspensorium 4th vert.	Vertebral column	Cyprinidae	Acanthobrama	Acanthobrama sp.	Acanthobrama
2517	Ohalo II	1	E	81	E81	a	212.35	.	Floor 2	Os suspensorium 4th vert.	Vertebral column	Cyprinidae	Acanthobrama	Acanthobrama sp.	Acanthobrama
2518	Ohalo II	1	E	81	E81	a	212.35	.	Floor 2	Os suspensorium 4th vert.	Vertebral column	Cyprinidae	Acanthobrama	Acanthobrama sp.	Acanthobrama
2522	Ohalo II	1	E	79	E79	b	212.33	212.41	Floor 2	Palatine	Oromandibular region	Cyprinidae	Acanthobrama	Acanthobrama sp.	Acanthobrama
2523	Ohalo II	1	E	79	E79	c	212.34	212.38	Floor 2	Palatine	Oromandibular region	Cyprinidae	Acanthobrama	Acanthobrama sp.	Acanthobrama
2524	Ohalo II	1	E	79	E79	c	212.34	212.38	Floor 2	Palatine	Oromandibular region	Cyprinidae	Acanthobrama	Acanthobrama sp.	Acanthobrama
2525	Ohalo II	1	E	79	E79	c	212.34	212.38	Floor 2	Palatine	Oromandibular region	Cyprinidae	Acanthobrama	Acanthobrama sp.	Acanthobrama
2540	Ohalo II	1	E	79	E79	a	212.35	212.41	Floor 2	Fifth Thoracic vertebrae	Vertebral column	Cyprinidae	Acanthobrama	Acanthobrama sp.	Acanthobrama
2541	Ohalo II	1	E	79	E79	b	212.33	212.41	Floor 2	Third Thoracic Vert.	Vertebral column	Cyprinidae	Acanthobrama	Acanthobrama sp.	Acanthobrama
2542	Ohalo II	1	E	79	E79	b	212.33	212.41	Floor 2	Third Thoracic Vert.	Vertebral column	Cyprinidae	Acanthobrama	Acanthobrama sp.	Acanthobrama
2543	Ohalo II	1	E	79	E79	b	212.33	212.41	Floor 2	Third Thoracic Vert.	Vertebral column	Cyprinidae	Acanthobrama	Acanthobrama sp.	Acanthobrama
2544	Ohalo II	1	E	79	E79	b	212.33	212.41	Floor 2	Third Thoracic Vert.	Vertebral column	Cyprinidae	Acanthobrama	Acanthobrama sp.	Acanthobrama
2545	Ohalo II	1	E	79	E79	b	212.33	212.41	Floor 2	Third Thoracic Vert.	Vertebral column	Cyprinidae	Acanthobrama	Acanthobrama sp.	Acanthobrama
2546	Ohalo II	1	E	79	E79	b	212.33	212.41	Floor 2	Third Thoracic Vert.	Vertebral column	Cyprinidae	Acanthobrama	Acanthobrama sp.	Acanthobrama
2547	Ohalo II	1	E	79	E79	b	212.33	212.41	Floor 2	Third Thoracic Vert.	Vertebral column	Cyprinidae	Acanthobrama	Acanthobrama sp.	Acanthobrama
2548	Ohalo II	1	E	79	E79	b	212.33	212.41	Floor 2	Third Thoracic Vert.	Vertebral column	Cyprinidae	Acanthobrama	Acanthobrama sp.	Acanthobrama
2549	Ohalo II	1	E	79	E79	b	212.33	212.41	Floor 2	Third Thoracic Vert.	Vertebral column	Cyprinidae	Acanthobrama	Acanthobrama sp.	Acanthobrama
2550	Ohalo II	1	E	79	E79	b	212.33	212.41	Floor 2	Third Thoracic Vert.	Vertebral column	Cyprinidae	Acanthobrama	Acanthobrama sp.	Acanthobrama
2556	Ohalo II	1	E	79	E79	b	212.33	212.41	Floor 2	Fifth Thoracic vertebrae	Vertebral column	Cyprinidae	Acanthobrama	Acanthobrama sp.	Acanthobrama
2557	Ohalo II	1	E	79	E79	b	212.33	212.41	Floor 2	Fifth Thoracic vertebrae	Vertebral column	Cyprinidae	Acanthobrama	Acanthobrama sp.	Acanthobrama
2558	Ohalo II	1	E	79	E79	b	212.33	212.41	Floor 2	Fifth Thoracic vertebrae	Vertebral column	Cyprinidae	Acanthobrama	Acanthobrama sp.	Acanthobrama
2559	Ohalo II	1	E	79	E79	b	212.33	212.41	Floor 2	Fifth Thoracic vertebrae	Vertebral column	Cyprinidae	Acanthobrama	Acanthobrama sp.	Acanthobrama
2560	Ohalo II	1	E	79	E79	b	212.33	212.41	Floor 2	Fifth Thoracic vertebrae	Vertebral column	Cyprinidae	Acanthobrama	Acanthobrama sp.	Acanthobrama
2561	Ohalo II	1	E	79	E79	b	212.33	212.41	Floor 2	Fifth Thoracic vertebrae	Vertebral column	Cyprinidae	Acanthobrama	Acanthobrama sp.	Acanthobrama
2562	Ohalo II	1	E	79	E79	b	212.33	212.41	Floor 2	Fifth Thoracic vertebrae	Vertebral column	Cyprinidae	Acanthobrama	Acanthobrama sp.	Acanthobrama
2564	Ohalo II	1	E	79	E79	c	212.34	212.38	Floor 2	Third Thoracic Vert.	Vertebral column	Cyprinidae	Acanthobrama	Acanthobrama sp.	Acanthobrama
2565	Ohalo II	1	E	79	E79	c	212.34	212.38	Floor 2	Fifth Thoracic vertebrae	Vertebral column	Cyprinidae	Acanthobrama	Acanthobrama sp.	Acanthobrama
2566	Ohalo II	1	E	79	E79	c	212.34	212.38	Floor 2	Fifth Thoracic vertebrae	Vertebral column	Cyprinidae	Acanthobrama	Acanthobrama sp.	Acanthobrama
2568	Ohalo II	1	F	79	F79	d	212.33	212.42	Floor 2	Third Thoracic Vert.	Vertebral column	Cyprinidae	Acanthobrama	Acanthobrama sp.	Acanthobrama
2569	Ohalo II	1	F	79	F79	d	212.33	212.42	Floor 2	Fifth Thoracic vertebrae	Vertebral column	Cyprinidae	Acanthobrama	Acanthobrama sp.	Acanthobrama
2570	Ohalo II	1	E	79	F79	d	212.41	212.42	Floor 2	Third Thoracic Vert.	Vertebral column	Cyprinidae	Acanthobrama	Acanthobrama sp.	Acanthobrama
2572	Ohalo II	1	E	79	F79	d	212.41	212.42	Floor 2	Fifth Thoracic vertebrae	Vertebral column	Cyprinidae	Acanthobrama	Acanthobrama sp.	Acanthobrama
2573	Ohalo II	1	E	79	F79	d	212.41	212.42	Floor 2	Fifth Thoracic vertebrae	Vertebral column	Cyprinidae	Acanthobrama	Acanthobrama sp.	Acanthobrama
2574	Ohalo II	1	E	80	E80	b	212.5	212.55	.	Third Thoracic Vert.	Vertebral column	Cyprinidae	Acanthobrama	Acanthobrama sp.	Acanthobrama
2575	Ohalo II	1	E	80	E80	b	212.5	212.55	.	Fourth Thoracic vert.	Vertebral column	Cyprinidae	Acanthobrama	Acanthobrama sp.	Acanthobrama
2576	Ohalo II	1	E	80	E80	d	212.37	212.4	Floor 1	Third Thoracic Vert.	Vertebral column	Cyprinidae	Acanthobrama	Acanthobrama sp.	Acanthobrama
2577	Ohalo II	1	E	80	E80	d	212.37	212.4	Floor 1	Third Thoracic Vert.	Vertebral column	Cyprinidae	Acanthobrama	Acanthobrama sp.	Acanthobrama
2578	Ohalo II	1	E	80	E80	d	212.37	212.4	Floor 1	Third Thoracic Vert.	Vertebral column	Cyprinidae	Acanthobrama	Acanthobrama sp.	Acanthobrama
2579	Ohalo II	1	E	80	E80	d	212.37	212.4	Floor 1	Third Thoracic Vert.	Vertebral column	Cyprinidae	Acanthobrama	Acanthobrama sp.	Acanthobrama
2580	Ohalo II	1	E	80	E80	d	212.37	212.4	Floor 1	Third Thoracic Vert.	Vertebral column	Cyprinidae	Acanthobrama	Acanthobrama sp.	Acanthobrama
2581	Ohalo II	1	E	80	E80	d	212.37	212.4	Floor 1	Third Thoracic Vert.	Vertebral column	Cyprinidae	Acanthobrama	Acanthobrama sp.	Acanthobrama
2582	Ohalo II	1	E	80	E80	d	212.37	212.4	Floor 1	Third Thoracic Vert.	Vertebral column	Cyprinidae	Acanthobrama	Acanthobrama sp.	Acanthobrama
2583	Ohalo II	1	E	80	E80	d	212.37	212.4	Floor 1	Third Thoracic Vert.	Vertebral column	Cyprinidae	Acanthobrama	Acanthobrama sp.	Acanthobrama
2584	Ohalo II	1	E	80	E80	d	212.37	212.4	Floor 1	Third Thoracic Vert.	Vertebral column	Cyprinidae	Acanthobrama	Acanthobrama sp.	Acanthobrama
2585	Ohalo II	1	E	80	E80	d	212.37	212.4	Floor 1	Third Thoracic Vert.	Vertebral column	Cyprinidae	Acanthobrama	Acanthobrama sp.	Acanthobrama
2586	Ohalo II	1	E	80	E80	d	212.37	212.4	Floor 1	Third Thoracic Vert.	Vertebral column	Cyprinidae	Acanthobrama	Acanthobrama sp.	Acanthobrama
2587	Ohalo II	1	E	80	E80	d	212.37	212.4	Floor 1	Third Thoracic Vert.	Vertebral column	Cyprinidae	Acanthobrama	Acanthobrama sp.	Acanthobrama
2589	Ohalo II	1	E	80	E80	d	212.37	212.4	Floor 1	Fifth Thoracic vertebrae	Vertebral column	Cyprinidae	Acanthobrama	Acanthobrama sp.	Acanthobrama
2590	Ohalo II	1	E	80	E80	d	212.37	212.4	Floor 1	Fifth Thoracic vertebrae	Vertebral column	Cyprinidae	Acanthobrama	Acanthobrama sp.	Acanthobrama
2591	Ohalo II	1	E	80	E80	d	212.37	212.4	Floor 1	Fifth Thoracic vertebrae	Vertebral column	Cyprinidae	Acanthobrama	Acanthobrama sp.	Acanthobrama
2592	Ohalo II	1	E	80	E80	d	212.37	212.4	Floor 1	Fifth Thoracic vertebrae	Vertebral column	Cyprinidae	Acanthobrama	Acanthobrama sp.	Acanthobrama
2593	Ohalo II	1	E	80	E80	d	212.37	212.4	Floor 1	Fifth Thoracic vertebrae	Vertebral column	Cyprinidae	Acanthobrama	Acanthobrama sp.	Acanthobrama
2594	Ohalo II	1	E	80	E80	d	212.37	212.4	Floor 1	Fifth Thoracic vertebrae	Vertebral column	Cyprinidae	Acanthobrama	Acanthobrama sp.	Acanthobrama
2595	Ohalo II	1	E	80	E80	d	212.37	212.4	Floor 1	Fifth Thoracic vertebrae	Vertebral column	Cyprinidae	Acanthobrama	Acanthobrama sp.	Acanthobrama
2596	Ohalo II	1	E	80	E80	d	212.37	212.4	Floor 1	Fifth Thoracic vertebrae	Vertebral column	Cyprinidae	Acanthobrama	Acanthobrama sp.	Acanthobrama
2597	Ohalo II	1	E	80	E80	d	212.37	212.4	Floor 1	Fifth Thoracic vertebrae	Vertebral column	Cyprinidae	Acanthobrama	Acanthobrama sp.	Acanthobrama
2598	Ohalo II	1	E	80	E80	d	212.37	212.4	Floor 1	Fifth Thoracic vertebrae	Vertebral column	Cyprinidae	Acanthobrama	Acanthobrama sp.	Acanthobrama
2611	Ohalo II	1	E	81	E81	b	212.37	212.48	Floor 2	Fifth Thoracic vertebrae	Vertebral column	Cyprinidae	Acanthobrama	Acanthobrama sp.	Acanthobrama
2612	Ohalo II	1	E	81	E81	b	212.33	212.42	Floor 2	Third Thoracic Vert.	Vertebral column	Cyprinidae	Acanthobrama	Acanthobrama sp.	Acanthobrama
2613	Ohalo II	1	E	81	E81	b	212.33	212.42	Floor 2	Third Thoracic Vert.	Vertebral column	Cyprinidae	Acanthobrama	Acanthobrama sp.	Acanthobrama
2614	Ohalo II	1	E	81	E81	b	212.33	212.42	Floor 2	Third Thoracic Vert.	Vertebral column	Cyprinidae	Acanthobrama	Acanthobrama sp.	Acanthobrama
2615	Ohalo II	1	E	81	E81	b	212.33	212.42	Floor 2	Third Thoracic Vert.	Vertebral column	Cyprinidae	Acanthobrama	Acanthobrama sp.	Acanthobrama
2616	Ohalo II	1	E	81	E81	b	212.33	212.42	Floor 2	Third Thoracic Vert.	Vertebral column	Cyprinidae	Acanthobrama	Acanthobrama sp.	Acanthobrama
2617	Ohalo II	1	E	81	E81	b	212.33	212.42	Floor 2	Third Thoracic Vert.	Vertebral column	Cyprinidae	Acanthobrama	Acanthobrama sp.	Acanthobrama
2618	Ohalo II	1	E	81	E81	b	212.33	212.42	Floor 2	Fifth Thoracic vertebrae	Vertebral column	Cyprinidae	Acanthobrama	Acanthobrama sp.	Acanthobrama
2619	Ohalo II	1	E	81	E81	b	212.33	212.42	Floor 2	Fifth Thoracic vertebrae	Vertebral column	Cyprinidae	Acanthobrama	Acanthobrama sp.	Acanthobrama
2620	Ohalo II	1	E	81	E81	b	212.33	212.42	Floor 2	Fifth Thoracic vertebrae	Vertebral column	Cyprinidae	Acanthobrama	Acanthobrama sp.	Acanthobrama
2621	Ohalo II	1	E	81	E81	b	212.33	212.42	Floor 2	Fifth Thoracic vertebrae	Vertebral column	Cyprinidae	Acanthobrama	Acanthobrama sp.	Acanthobrama
2622	Ohalo II	1	E	81	E81	b	212.33	212.42	Floor 2	Fifth Thoracic vertebrae	Vertebral column	Cyprinidae	Acanthobrama	Acanthobrama sp.	Acanthobrama
2623	Ohalo II	1	E	81	E81	b	212.33	212.42	Floor 2	Fifth Thoracic vertebrae	Vertebral column	Cyprinidae	Acanthobrama	Acanthobrama sp.	Acanthobrama
2630	Ohalo II	1	E	81	E81	d	212.36	212.41	Floor 1	Fourth Thoracic vert.	Vertebral column	Cyprinidae	Acanthobrama	Acanthobrama sp.	Acanthobrama
2631	Ohalo II	1	F	80	F80	c	212.41	212.45	Floor 2	Third Thoracic Vert.	Vertebral column	Cyprinidae	Acanthobrama	Acanthobrama sp.	Acanthobrama
2633	Ohalo II	1	E	79	E79	b	212.33	212.41	Floor 2	Fifth Thoracic vertebrae	Vertebral column	Cyprinidae	Acanthobrama	Acanthobrama sp.	Acanthobrama
2634	Ohalo II	1	E	79	E79	b	212.33	212.41	Floor 2	Fifth Thoracic vertebrae	Vertebral column	Cyprinidae	Acanthobrama	Acanthobrama sp.	Acanthobrama
2635	Ohalo II	1	E	79	E79	b	212.33	212.41	Floor 2	Fifth Thoracic vertebrae	Vertebral column	Cyprinidae	Acanthobrama	Acanthobrama sp.	Acanthobrama
2636	Ohalo II	1	E	79	E79	b	212.33	212.41	Floor 2	Fifth Thoracic vertebrae	Vertebral column	Cyprinidae	Acanthobrama	Acanthobrama sp.	Acanthobrama
2637	Ohalo II	1	E	79	E79	b	212.33	212.41	Floor 2	Fifth Thoracic vertebrae	Vertebral column	Cyprinidae	Acanthobrama	Acanthobrama sp.	Acanthobrama
2638	Ohalo II	1	E	79	E79	b	212.33	212.41	Floor 2	Fifth Thoracic vertebrae	Vertebral column	Cyprinidae	Acanthobrama	Acanthobrama sp.	Acanthobrama
2639	Ohalo II	1	E	79	E79	b	212.33	212.41	Floor 2	Fifth Thoracic vertebrae	Vertebral column	Cyprinidae	Acanthobrama	Acanthobrama sp.	Acanthobrama
3081	Ohalo II	1	E	79	E79	b	212.33	212.41	Floor 2	Precaudal vert.	Vertebral column	Cyprinidae	Acanthobrama	Acanthobrama sp.	Acanthobrama
3750	Ohalo II	1	E	79	E79	c	212.34	212.38	Floor 2	Precaudal vert.	Vertebral column	Cyprinidae	Acanthobrama	Acanthobrama sp.	Acanthobrama
3751	Ohalo II	1	E	79	E79	c	212.34	212.38	Floor 2	Precaudal vert.	Vertebral column	Cyprinidae	Acanthobrama	Acanthobrama sp.	Acanthobrama
3752	Ohalo II	1	E	79	E79	c	212.34	212.38	Floor 2	Precaudal vert.	Vertebral column	Cyprinidae	Acanthobrama	Acanthobrama sp.	Acanthobrama
4298	Ohalo II	1	F	81	F81	d	212.37	212.42	Floor 1	Vert.3-5	Vertebral column	Cyprinidae	Acanthobrama	Acanthobrama sp.	Acanthobrama
4299	Ohalo II	1	F	81	F81	d	212.37	212.42	Floor 1	Vert.3-5	Vertebral column	Cyprinidae	Acanthobrama	Acanthobrama sp.	Acanthobrama
4300	Ohalo II	1	F	81	F81	d	212.37	212.42	Floor 1	Precaudal/Caudal Vert.	Vertebral column	Cyprinidae	Acanthobrama	Acanthobrama sp.	Acanthobrama
4301	Ohalo II	1	F	81	F81	d	212.37	212.42	Floor 1	Precaudal/Caudal Vert.	Vertebral column	Cyprinidae	Acanthobrama	Acanthobrama sp.	Acanthobrama
4302	Ohalo II	1	F	81	F81	d	212.37	212.42	Floor 1	Precaudal/Caudal Vert.	Vertebral column	Cyprinidae	Acanthobrama	Acanthobrama sp.	Acanthobrama
4303	Ohalo II	1	F	81	F81	d	212.37	212.42	Floor 1	Precaudal/Caudal Vert.	Vertebral column	Cyprinidae	Acanthobrama	Acanthobrama sp.	Acanthobrama
4304	Ohalo II	1	F	81	F81	d	212.37	212.42	Floor 1	Precaudal/Caudal Vert.	Vertebral column	Cyprinidae	Acanthobrama	Acanthobrama sp.	Acanthobrama
4305	Ohalo II	1	F	81	F81	d	212.37	212.42	Floor 1	Precaudal/Caudal Vert.	Vertebral column	Cyprinidae	Acanthobrama	Acanthobrama sp.	Acanthobrama
4306	Ohalo II	1	F	81	F81	d	212.37	212.42	Floor 1	Precaudal/Caudal Vert.	Vertebral column	Cyprinidae	Acanthobrama	Acanthobrama sp.	Acanthobrama
4307	Ohalo II	1	F	81	F81	d	212.37	212.42	Floor 1	Precaudal/Caudal Vert.	Vertebral column	Cyprinidae	Acanthobrama	Acanthobrama sp.	Acanthobrama
4308	Ohalo II	1	F	81	F81	d	212.37	212.42	Floor 1	Precaudal/Caudal Vert.	Vertebral column	Cyprinidae	Acanthobrama	Acanthobrama sp.	Acanthobrama
4309	Ohalo II	1	F	81	F81	d	212.37	212.42	Floor 1	Precaudal/Caudal Vert.	Vertebral column	Cyprinidae	Acanthobrama	Acanthobrama sp.	Acanthobrama
4310	Ohalo II	1	F	81	F81	d	212.37	212.42	Floor 1	Precaudal/Caudal Vert.	Vertebral column	Cyprinidae	Acanthobrama	Acanthobrama sp.	Acanthobrama
4311	Ohalo II	1	F	81	F81	d	212.37	212.42	Floor 1	Precaudal/Caudal Vert.	Vertebral column	Cyprinidae	Acanthobrama	Acanthobrama sp.	Acanthobrama
4312	Ohalo II	1	F	81	F81	d	212.37	212.42	Floor 1	Precaudal/Caudal Vert.	Vertebral column	Cyprinidae	Acanthobrama	Acanthobrama sp.	Acanthobrama
4313	Ohalo II	1	F	81	F81	d	212.37	212.42	Floor 1	Precaudal/Caudal Vert.	Vertebral column	Cyprinidae	Acanthobrama	Acanthobrama sp.	Acanthobrama
4314	Ohalo II	1	F	81	F81	d	212.37	212.42	Floor 1	Precaudal/Caudal Vert.	Vertebral column	Cyprinidae	Acanthobrama	Acanthobrama sp.	Acanthobrama
4315	Ohalo II	1	F	81	F81	d	212.37	212.42	Floor 1	Precaudal/Caudal Vert.	Vertebral column	Cyprinidae	Acanthobrama	Acanthobrama sp.	Acanthobrama
4316	Ohalo II	1	F	81	F81	d	212.37	212.42	Floor 1	Precaudal/Caudal Vert.	Vertebral column	Cyprinidae	Acanthobrama	Acanthobrama sp.	Acanthobrama
4317	Ohalo II	1	F	81	F81	d	212.37	212.42	Floor 1	Precaudal/Caudal Vert.	Vertebral column	Cyprinidae	Acanthobrama	Acanthobrama sp.	Acanthobrama
4318	Ohalo II	1	F	81	F81	d	212.37	212.42	Floor 1	Precaudal/Caudal Vert.	Vertebral column	Cyprinidae	Acanthobrama	Acanthobrama sp.	Acanthobrama
4319	Ohalo II	1	F	81	F81	d	212.37	212.42	Floor 1	Precaudal/Caudal Vert.	Vertebral column	Cyprinidae	Acanthobrama	Acanthobrama sp.	Acanthobrama
4320	Ohalo II	1	F	81	F81	d	212.37	212.42	Floor 1	Precaudal/Caudal Vert.	Vertebral column	Cyprinidae	Acanthobrama	Acanthobrama sp.	Acanthobrama
4321	Ohalo II	1	F	81	F81	d	212.37	212.42	Floor 1	Precaudal/Caudal Vert.	Vertebral column	Cyprinidae	Acanthobrama	Acanthobrama sp.	Acanthobrama
4322	Ohalo II	1	F	81	F81	d	212.37	212.42	Floor 1	Precaudal/Caudal Vert.	Vertebral column	Cyprinidae	Acanthobrama	Acanthobrama sp.	Acanthobrama
4564	Ohalo II	1	E	80	E80	c	212.35	212.43	Floor 2	First Dorsal Pterygiophore	Median fins	Cyprinidae	Acanthobrama	Acanthobrama sp.	Acanthobrama
4565	Ohalo II	1	E	80	E80	c	212.35	212.43	Floor 2	First Dorsal Pterygiophore	Median fins	Cyprinidae	Acanthobrama	Acanthobrama sp.	Acanthobrama
4566	Ohalo II	1	E	80	E80	c	212.35	212.43	Floor 2	First Dorsal Pterygiophore	Median fins	Cyprinidae	Acanthobrama	Acanthobrama sp.	Acanthobrama
4634	Ohalo II	1	E	80	E80	c	212.35	212.43	Floor 2	Third Thoracic Vert.	Vertebral column	Cyprinidae	Acanthobrama	Acanthobrama sp.	Acanthobrama
4635	Ohalo II	1	E	80	E80	c	212.35	212.43	Floor 2	Third Thoracic Vert.	Vertebral column	Cyprinidae	Acanthobrama	Acanthobrama sp.	Acanthobrama
4715	Ohalo II	1	F	79	F79	c	212.42	212.44	Floor 2	Quadrate	Oromandibular region	Cyprinidae	Acanthobrama	Acanthobrama sp.	Acanthobrama
5014	Ohalo II	1	E	79	E79	d	212.41	212.42	Floor 2	Ceratohyal	Hyoid region	Cyprinidae	Acanthobrama	Acanthobrama sp.	Acanthobrama
5191	Ohalo II	1	E	81	E81	d	212.33	212.36	Floor 1	Fifth Thoracic vertebrae	Vertebral column	Cyprinidae	Acanthobrama	Acanthobrama sp.	Acanthobrama
5518	Ohalo II	1	E	80	E80	c	212.35	212.43	Floor 2	Third Thoracic Vert.	Vertebral column	Cyprinidae	Acanthobrama	Acanthobrama sp.	Acanthobrama
5519	Ohalo II	1	E	80	E80	c	212.35	212.43	Floor 2	Third Thoracic Vert.	Vertebral column	Cyprinidae	Acanthobrama	Acanthobrama sp.	Acanthobrama
8883	Ohalo II	1	E	79	E79	c	212.34	212.38	Floor 2	Urohyal	Hyoid region	Cyprinidae	Acanthobrama	Acanthobrama sp.	Acanthobrama
8884	Ohalo II	1	E	79	E79	c	212.34	212.38	Floor 2	Urohyal	Hyoid region	Cyprinidae	Acanthobrama	Acanthobrama sp.	Acanthobrama
8885	Ohalo II	1	E	79	E79	c	212.34	212.38	Floor 2	Urohyal	Hyoid region	Cyprinidae	Acanthobrama	Acanthobrama sp.	Acanthobrama
8886	Ohalo II	1	E	79	E79	c	212.34	212.38	Floor 2	Urohyal	Hyoid region	Cyprinidae	Acanthobrama	Acanthobrama sp.	Acanthobrama
8887	Ohalo II	1	E	79	E79	c	212.34	212.38	Floor 2	Urohyal	Hyoid region	Cyprinidae	Acanthobrama	Acanthobrama sp.	Acanthobrama
17441	Ohalo II	1	E	79	E79	c	212.34	212.38	Floor 2	Palatine	Oromandibular region	Cyprinidae	Acanthobrama	Acanthobrama sp.	Acanthobrama
17442	Ohalo II	1	E	79	E79	c	212.34	212.38	Floor 2	Palatine	Oromandibular region	Cyprinidae	Acanthobrama	Acanthobrama sp.	Acanthobrama
17460	Ohalo II	1	E	79	E79	c	212.34	212.38	Floor 2	Pelvis	Appendicular skeleton	Cyprinidae	Acanthobrama	Acanthobrama sp.	Acanthobrama
17461	Ohalo II	1	E	79	E79	c	212.34	212.38	Floor 2	Pelvis	Appendicular skeleton	Cyprinidae	Acanthobrama	Acanthobrama sp.	Acanthobrama
17515	Ohalo II	1	E	80	E80	c	212.35	212.43	Floor 2	Coracoid	Appendicular skeleton	Cyprinidae	Acanthobrama	Acanthobrama sp.	Acanthobrama
17517	Ohalo II	1	E	80	E80	d	212.42	212.45	Floor 2	Third Thoracic Vert.	Vertebral column	Cyprinidae	Acanthobrama	Acanthobrama sp.	Acanthobrama
17518	Ohalo II	1	E	80	E80	d	212.42	212.45	Floor 2	Atlas	Vertebral column	Cyprinidae	Acanthobrama	Acanthobrama sp.	Acanthobrama
17519	Ohalo II	1	E	80	E80	d	212.42	212.45	Floor 2	Atlas	Vertebral column	Cyprinidae	Acanthobrama	Acanthobrama sp.	Acanthobrama
17520	Ohalo II	1	E	80	E80	d	212.42	212.45	Floor 2	Fifth Thoracic vertebrae	Vertebral column	Cyprinidae	Acanthobrama	Acanthobrama sp.	Acanthobrama
17521	Ohalo II	1	E	80	E80	d	212.42	212.45	Floor 2	Fourth Thoracic vert.	Vertebral column	Cyprinidae	Acanthobrama	Acanthobrama sp.	Acanthobrama
17529	Ohalo II	1	E	81	E81	a	212.33	212.34	Floor 2	Third Thoracic Vert.	Vertebral column	Cyprinidae	Acanthobrama	Acanthobrama sp.	Acanthobrama
17530	Ohalo II	1	E	81	E81	a	212.33	212.34	Floor 2	Third Thoracic Vert.	Vertebral column	Cyprinidae	Acanthobrama	Acanthobrama sp.	Acanthobrama
17537	Ohalo II	1	F	79	F79	d	212.37	212.42	Floor 2	Atlas/Axis	Vertebral column	Cyprinidae	Acanthobrama	Acanthobrama sp.	Acanthobrama
17538	Ohalo II	1	F	79	F79	d	212.37	212.42	Floor 2	Atlas/Axis	Vertebral column	Cyprinidae	Acanthobrama	Acanthobrama sp.	Acanthobrama
17539	Ohalo II	1	F	79	F79	d	212.37	212.42	Floor 2	Atlas/Axis	Vertebral column	Cyprinidae	Acanthobrama	Acanthobrama sp.	Acanthobrama
17544	Ohalo II	1	F	79	F79	d	212.37	212.42	Floor 2	Third Thoracic Vert.	Vertebral column	Cyprinidae	Acanthobrama	Acanthobrama sp.	Acanthobrama
17545	Ohalo II	1	F	79	F79	d	212.37	212.42	Floor 2	Third Thoracic Vert.	Vertebral column	Cyprinidae	Acanthobrama	Acanthobrama sp.	Acanthobrama
17546	Ohalo II	1	F	79	F79	d	212.37	212.42	Floor 2	Third Thoracic Vert.	Vertebral column	Cyprinidae	Acanthobrama	Acanthobrama sp.	Acanthobrama
17547	Ohalo II	1	F	79	F79	d	212.37	212.42	Floor 2	Third Thoracic Vert.	Vertebral column	Cyprinidae	Acanthobrama	Acanthobrama sp.	Acanthobrama
17548	Ohalo II	1	F	79	F79	d	212.37	212.42	Floor 2	Third Thoracic Vert.	Vertebral column	Cyprinidae	Acanthobrama	Acanthobrama sp.	Acanthobrama
17549	Ohalo II	1	F	79	F79	d	212.37	212.42	Floor 2	Third Thoracic Vert.	Vertebral column	Cyprinidae	Acanthobrama	Acanthobrama sp.	Acanthobrama
17550	Ohalo II	1	F	79	F79	d	212.37	212.42	Floor 2	Third Thoracic Vert.	Vertebral column	Cyprinidae	Acanthobrama	Acanthobrama sp.	Acanthobrama
17551	Ohalo II	1	F	79	F79	d	212.37	212.42	Floor 2	Third Thoracic Vert.	Vertebral column	Cyprinidae	Acanthobrama	Acanthobrama sp.	Acanthobrama
17552	Ohalo II	1	F	79	F79	d	212.37	212.42	Floor 2	Third Thoracic Vert.	Vertebral column	Cyprinidae	Acanthobrama	Acanthobrama sp.	Acanthobrama
17553	Ohalo II	1	F	79	F79	d	212.37	212.42	Floor 2	Third Thoracic Vert.	Vertebral column	Cyprinidae	Acanthobrama	Acanthobrama sp.	Acanthobrama
17571	Ohalo II	1	F	79	F79	d	212.37	212.42	Floor 2	Atlas	Vertebral column	Cyprinidae	Acanthobrama	Acanthobrama sp.	Acanthobrama
17572	Ohalo II	1	F	79	F79	d	212.37	212.42	Floor 2	Atlas	Vertebral column	Cyprinidae	Acanthobrama	Acanthobrama sp.	Acanthobrama
17573	Ohalo II	1	F	79	F79	d	212.37	212.42	Floor 2	Atlas	Vertebral column	Cyprinidae	Acanthobrama	Acanthobrama sp.	Acanthobrama
17574	Ohalo II	1	F	79	F79	d	212.37	212.42	Floor 2	Atlas	Vertebral column	Cyprinidae	Acanthobrama	Acanthobrama sp.	Acanthobrama
17575	Ohalo II	1	F	79	F79	d	212.37	212.42	Floor 2	Atlas	Vertebral column	Cyprinidae	Acanthobrama	Acanthobrama sp.	Acanthobrama
17576	Ohalo II	1	F	79	F79	d	212.37	212.42	Floor 2	Atlas	Vertebral column	Cyprinidae	Acanthobrama	Acanthobrama sp.	Acanthobrama
17592	Ohalo II	1	F	79	F79	d	212.37	212.42	Floor 2	Atlas	Vertebral column	Cyprinidae	Acanthobrama	Acanthobrama sp.	Acanthobrama
17593	Ohalo II	1	F	79	F79	d	212.37	212.42	Floor 2	Axis	Vertebral column	Cyprinidae	Acanthobrama	Acanthobrama sp.	Acanthobrama
17594	Ohalo II	1	F	79	F79	d	212.37	212.42	Floor 2	Axis	Vertebral column	Cyprinidae	Acanthobrama	Acanthobrama sp.	Acanthobrama
17595	Ohalo II	1	F	79	F79	d	212.37	212.42	Floor 2	Axis	Vertebral column	Cyprinidae	Acanthobrama	Acanthobrama sp.	Acanthobrama
17596	Ohalo II	1	F	79	F79	d	212.37	212.42	Floor 2	Atlas/Axis	Vertebral column	Cyprinidae	Acanthobrama	Acanthobrama sp.	Acanthobrama
17597	Ohalo II	1	F	79	F79	d	212.37	212.42	Floor 2	Atlas/Axis	Vertebral column	Cyprinidae	Acanthobrama	Acanthobrama sp.	Acanthobrama
17598	Ohalo II	1	F	79	F79	d	212.37	212.42	Floor 2	Atlas/Axis	Vertebral column	Cyprinidae	Acanthobrama	Acanthobrama sp.	Acanthobrama
17777	Ohalo II	1	G	80	G80	b	212.41	212.44	.	Third Thoracic Vert.	Vertebral column	Cyprinidae	Acanthobrama	Acanthobrama sp.	Acanthobrama
17812	Ohalo II	1	G	80	G80	d	212.44	212.48	.	Axis	Vertebral column	Cyprinidae	Acanthobrama	Acanthobrama sp.	Acanthobrama
25001	Ohalo II	1	E	79	E79	c	212.34	212.38	Floor 2	Atlas	Vertebral column	Cyprinidae	Acanthobrama	Acanthobrama sp.	Acanthobrama
25002	Ohalo II	1	E	79	E79	c	212.34	212.38	Floor 2	Atlas	Vertebral column	Cyprinidae	Acanthobrama	Acanthobrama sp.	Acanthobrama
25003	Ohalo II	1	E	79	E79	c	212.34	212.38	Floor 2	Atlas	Vertebral column	Cyprinidae	Acanthobrama	Acanthobrama sp.	Acanthobrama
25004	Ohalo II	1	E	80	E80	d	212.35	212.37	Floor 1	Atlas	Vertebral column	Cyprinidae	Acanthobrama	Acanthobrama sp.	Acanthobrama
25005	Ohalo II	1	E	80	E80	d	212.35	212.37	Floor 1	Atlas	Vertebral column	Cyprinidae	Acanthobrama	Acanthobrama sp.	Acanthobrama
25006	Ohalo II	1	E	80	E80	d	212.35	212.37	Floor 1	Atlas	Vertebral column	Cyprinidae	Acanthobrama	Acanthobrama sp.	Acanthobrama
25007	Ohalo II	1	E	80	E80	d	212.35	212.37	Floor 1	Atlas	Vertebral column	Cyprinidae	Acanthobrama	Acanthobrama sp.	Acanthobrama
25008	Ohalo II	1	E	81	E81	b	212.33	212.42	Floor 2	Atlas	Vertebral column	Cyprinidae	Acanthobrama	Acanthobrama sp.	Acanthobrama
25009	Ohalo II	1	E	81	E81	b	212.33	212.42	Floor 2	Atlas	Vertebral column	Cyprinidae	Acanthobrama	Acanthobrama sp.	Acanthobrama
25010	Ohalo II	1	E	81	E81	b	212.33	212.42	Floor 2	Atlas	Vertebral column	Cyprinidae	Acanthobrama	Acanthobrama sp.	Acanthobrama
25011	Ohalo II	1	E	81	E81	b	212.33	212.42	Floor 2	Atlas	Vertebral column	Cyprinidae	Acanthobrama	Acanthobrama sp.	Acanthobrama
25012	Ohalo II	1	E	81	E81	b	212.33	212.42	Floor 2	Atlas	Vertebral column	Cyprinidae	Acanthobrama	Acanthobrama sp.	Acanthobrama
25013	Ohalo II	1	E	80	E80	c	212.35	212.43	Floor 2	Atlas	Vertebral column	Cyprinidae	Acanthobrama	Acanthobrama sp.	Acanthobrama
25014	Ohalo II	1	E	80	E80	c	212.35	212.43	Floor 2	Atlas	Vertebral column	Cyprinidae	Acanthobrama	Acanthobrama sp.	Acanthobrama
25015	Ohalo II	1	E	80	E80	c	212.35	212.43	Floor 2	Atlas	Vertebral column	Cyprinidae	Acanthobrama	Acanthobrama sp.	Acanthobrama
25016	Ohalo II	1	E	80	E80	c	212.35	212.43	Floor 2	Atlas	Vertebral column	Cyprinidae	Acanthobrama	Acanthobrama sp.	Acanthobrama
25017	Ohalo II	1	E	80	E80	c	212.35	212.43	Floor 2	Atlas	Vertebral column	Cyprinidae	Acanthobrama	Acanthobrama sp.	Acanthobrama
25018	Ohalo II	1	E	80	E80	c	212.35	212.43	Floor 2	Atlas	Vertebral column	Cyprinidae	Acanthobrama	Acanthobrama sp.	Acanthobrama
25019	Ohalo II	1	E	80	E80	c	212.35	212.43	Floor 2	Atlas	Vertebral column	Cyprinidae	Acanthobrama	Acanthobrama sp.	Acanthobrama
25020	Ohalo II	1	E	80	E80	c	212.35	212.43	Floor 2	Atlas	Vertebral column	Cyprinidae	Acanthobrama	Acanthobrama sp.	Acanthobrama
25021	Ohalo II	1	E	80	E80	c	212.35	212.43	Floor 2	Atlas	Vertebral column	Cyprinidae	Acanthobrama	Acanthobrama sp.	Acanthobrama
25022	Ohalo II	1	E	80	E80	c	212.35	212.43	Floor 2	Atlas	Vertebral column	Cyprinidae	Acanthobrama	Acanthobrama sp.	Acanthobrama
25023	Ohalo II	1	E	80	E80	c	212.35	212.43	Floor 2	Atlas	Vertebral column	Cyprinidae	Acanthobrama	Acanthobrama sp.	Acanthobrama
25024	Ohalo II	1	E	80	E80	c	212.35	212.43	Floor 2	Atlas	Vertebral column	Cyprinidae	Acanthobrama	Acanthobrama sp.	Acanthobrama
25025	Ohalo II	1	E	80	E80	c	212.35	212.43	Floor 2	Atlas	Vertebral column	Cyprinidae	Acanthobrama	Acanthobrama sp.	Acanthobrama
25026	Ohalo II	1	E	80	E80	c	212.35	212.43	Floor 2	Atlas	Vertebral column	Cyprinidae	Acanthobrama	Acanthobrama sp.	Acanthobrama
25027	Ohalo II	1	E	80	E80	c	212.35	212.43	Floor 2	Atlas	Vertebral column	Cyprinidae	Acanthobrama	Acanthobrama sp.	Acanthobrama
25028	Ohalo II	1	E	80	E80	c	212.35	212.43	Floor 2	Atlas	Vertebral column	Cyprinidae	Acanthobrama	Acanthobrama sp.	Acanthobrama
25029	Ohalo II	1	E	80	E80	c	212.35	212.43	Floor 2	Atlas	Vertebral column	Cyprinidae	Acanthobrama	Acanthobrama sp.	Acanthobrama
25030	Ohalo II	1	E	80	E80	c	212.35	212.43	Floor 2	Atlas	Vertebral column	Cyprinidae	Acanthobrama	Acanthobrama sp.	Acanthobrama
25031	Ohalo II	1	E	80	E80	c	212.35	212.43	Floor 2	Atlas	Vertebral column	Cyprinidae	Acanthobrama	Acanthobrama sp.	Acanthobrama
25032	Ohalo II	1	E	80	E80	c	212.35	212.43	Floor 2	Atlas	Vertebral column	Cyprinidae	Acanthobrama	Acanthobrama sp.	Acanthobrama
25033	Ohalo II	1	E	80	E80	c	212.35	212.43	Floor 2	Atlas	Vertebral column	Cyprinidae	Acanthobrama	Acanthobrama sp.	Acanthobrama
25034	Ohalo II	1	E	80	E80	c	212.35	212.43	Floor 2	Atlas	Vertebral column	Cyprinidae	Acanthobrama	Acanthobrama sp.	Acanthobrama
25035	Ohalo II	1	E	80	E80	c	212.35	212.43	Floor 2	Atlas	Vertebral column	Cyprinidae	Acanthobrama	Acanthobrama sp.	Acanthobrama
25036	Ohalo II	1	E	80	E80	c	212.35	212.43	Floor 2	Atlas	Vertebral column	Cyprinidae	Acanthobrama	Acanthobrama sp.	Acanthobrama
25037	Ohalo II	1	E	80	E80	c	212.35	212.43	Floor 2	Atlas	Vertebral column	Cyprinidae	Acanthobrama	Acanthobrama sp.	Acanthobrama
25038	Ohalo II	1	E	80	E80	c	212.35	212.43	Floor 2	Atlas	Vertebral column	Cyprinidae	Acanthobrama	Acanthobrama sp.	Acanthobrama
25039	Ohalo II	1	E	80	E80	c	212.35	212.43	Floor 2	Atlas	Vertebral column	Cyprinidae	Acanthobrama	Acanthobrama sp.	Acanthobrama
25040	Ohalo II	1	E	80	E80	c	212.35	212.43	Floor 2	Atlas	Vertebral column	Cyprinidae	Acanthobrama	Acanthobrama sp.	Acanthobrama
25041	Ohalo II	1	E	80	E80	c	212.35	212.43	Floor 2	Atlas	Vertebral column	Cyprinidae	Acanthobrama	Acanthobrama sp.	Acanthobrama
25042	Ohalo II	1	E	80	E80	c	212.35	212.43	Floor 2	Atlas	Vertebral column	Cyprinidae	Acanthobrama	Acanthobrama sp.	Acanthobrama
25043	Ohalo II	1	E	80	E80	c	212.35	212.43	Floor 2	Atlas	Vertebral column	Cyprinidae	Acanthobrama	Acanthobrama sp.	Acanthobrama
25044	Ohalo II	1	E	80	E80	c	212.35	212.43	Floor 2	Atlas	Vertebral column	Cyprinidae	Acanthobrama	Acanthobrama sp.	Acanthobrama
25045	Ohalo II	1	E	80	E80	c	212.35	212.43	Floor 2	Atlas	Vertebral column	Cyprinidae	Acanthobrama	Acanthobrama sp.	Acanthobrama
25046	Ohalo II	1	E	80	E80	c	212.35	212.43	Floor 2	Atlas	Vertebral column	Cyprinidae	Acanthobrama	Acanthobrama sp.	Acanthobrama
25047	Ohalo II	1	E	80	E80	c	212.35	212.43	Floor 2	Atlas	Vertebral column	Cyprinidae	Acanthobrama	Acanthobrama sp.	Acanthobrama
25048	Ohalo II	1	E	80	E80	c	212.35	212.43	Floor 2	Atlas	Vertebral column	Cyprinidae	Acanthobrama	Acanthobrama sp.	Acanthobrama
25049	Ohalo II	1	E	80	E80	c	212.35	212.43	Floor 2	Atlas	Vertebral column	Cyprinidae	Acanthobrama	Acanthobrama sp.	Acanthobrama
25050	Ohalo II	1	E	80	E80	c	212.35	212.43	Floor 2	Atlas	Vertebral column	Cyprinidae	Acanthobrama	Acanthobrama sp.	Acanthobrama
25051	Ohalo II	1	E	80	E80	c	212.35	212.43	Floor 2	Atlas	Vertebral column	Cyprinidae	Acanthobrama	Acanthobrama sp.	Acanthobrama
25052	Ohalo II	1	E	80	E80	c	212.35	212.43	Floor 2	Atlas	Vertebral column	Cyprinidae	Acanthobrama	Acanthobrama sp.	Acanthobrama
25053	Ohalo II	1	E	80	E80	c	212.35	212.43	Floor 2	Atlas	Vertebral column	Cyprinidae	Acanthobrama	Acanthobrama sp.	Acanthobrama
25054	Ohalo II	1	E	80	E80	c	212.35	212.43	Floor 2	Atlas	Vertebral column	Cyprinidae	Acanthobrama	Acanthobrama sp.	Acanthobrama
25055	Ohalo II	1	E	80	E80	c	212.35	212.43	Floor 2	Atlas	Vertebral column	Cyprinidae	Acanthobrama	Acanthobrama sp.	Acanthobrama
25056	Ohalo II	1	E	80	E80	c	212.35	212.43	Floor 2	Atlas	Vertebral column	Cyprinidae	Acanthobrama	Acanthobrama sp.	Acanthobrama
25057	Ohalo II	1	E	80	E80	c	212.35	212.43	Floor 2	Atlas	Vertebral column	Cyprinidae	Acanthobrama	Acanthobrama sp.	Acanthobrama
25058	Ohalo II	1	E	80	E80	c	212.35	212.43	Floor 2	Atlas	Vertebral column	Cyprinidae	Acanthobrama	Acanthobrama sp.	Acanthobrama
25059	Ohalo II	1	E	80	E80	c	212.35	212.43	Floor 2	Atlas	Vertebral column	Cyprinidae	Acanthobrama	Acanthobrama sp.	Acanthobrama
25060	Ohalo II	1	E	80	E80	c	212.35	212.43	Floor 2	Atlas	Vertebral column	Cyprinidae	Acanthobrama	Acanthobrama sp.	Acanthobrama
25061	Ohalo II	1	E	81	E81	d	212.32	.	Floor 1	Atlas	Vertebral column	Cyprinidae	Acanthobrama	Acanthobrama sp.	Acanthobrama
25062	Ohalo II	1	E	81	E81	d	212.32	.	Floor 1	Atlas	Vertebral column	Cyprinidae	Acanthobrama	Acanthobrama sp.	Acanthobrama
25063	Ohalo II	1	E	79	E79	b	212.33	212.41	Floor 2	Atlas	Vertebral column	Cyprinidae	Acanthobrama	Acanthobrama sp.	Acanthobrama
25064	Ohalo II	1	E	79	E79	b	212.33	212.41	Floor 2	Atlas	Vertebral column	Cyprinidae	Acanthobrama	Acanthobrama sp.	Acanthobrama
25065	Ohalo II	1	E	79	E79	b	212.33	212.41	Floor 2	Atlas	Vertebral column	Cyprinidae	Acanthobrama	Acanthobrama sp.	Acanthobrama
25066	Ohalo II	1	E	79	E79	b	212.33	212.41	Floor 2	Atlas	Vertebral column	Cyprinidae	Acanthobrama	Acanthobrama sp.	Acanthobrama
25067	Ohalo II	1	E	79	E79	b	212.33	212.41	Floor 2	Atlas	Vertebral column	Cyprinidae	Acanthobrama	Acanthobrama sp.	Acanthobrama
25068	Ohalo II	1	E	79	E79	b	212.33	212.41	Floor 2	Atlas	Vertebral column	Cyprinidae	Acanthobrama	Acanthobrama sp.	Acanthobrama
25069	Ohalo II	1	E	79	E79	b	212.33	212.41	Floor 2	Atlas	Vertebral column	Cyprinidae	Acanthobrama	Acanthobrama sp.	Acanthobrama
25070	Ohalo II	1	E	79	E79	b	212.33	212.41	Floor 2	Atlas	Vertebral column	Cyprinidae	Acanthobrama	Acanthobrama sp.	Acanthobrama
25071	Ohalo II	1	E	79	E79	b	212.33	212.41	Floor 2	Atlas	Vertebral column	Cyprinidae	Acanthobrama	Acanthobrama sp.	Acanthobrama
25072	Ohalo II	1	E	79	E79	b	212.33	212.41	Floor 2	Atlas	Vertebral column	Cyprinidae	Acanthobrama	Acanthobrama sp.	Acanthobrama
25073	Ohalo II	1	E	79	E79	b	212.33	212.41	Floor 2	Atlas	Vertebral column	Cyprinidae	Acanthobrama	Acanthobrama sp.	Acanthobrama
25074	Ohalo II	1	E	79	E79	b	212.33	212.41	Floor 2	Atlas	Vertebral column	Cyprinidae	Acanthobrama	Acanthobrama sp.	Acanthobrama
25075	Ohalo II	1	E	79	E79	b	212.33	212.41	Floor 2	Atlas	Vertebral column	Cyprinidae	Acanthobrama	Acanthobrama sp.	Acanthobrama
25076	Ohalo II	1	E	79	E79	b	212.33	212.41	Floor 2	Atlas	Vertebral column	Cyprinidae	Acanthobrama	Acanthobrama sp.	Acanthobrama
25077	Ohalo II	1	E	79	E79	b	212.33	212.41	Floor 2	Atlas	Vertebral column	Cyprinidae	Acanthobrama	Acanthobrama sp.	Acanthobrama
25078	Ohalo II	1	E	79	E79	c	212.34	212.38	Floor 2	Atlas	Vertebral column	Cyprinidae	Acanthobrama	Acanthobrama sp.	Acanthobrama
25079	Ohalo II	1	E	79	E79	c	212.34	212.38	Floor 2	Atlas	Vertebral column	Cyprinidae	Acanthobrama	Acanthobrama sp.	Acanthobrama
25080	Ohalo II	1	E	79	E79	c	212.34	212.38	Floor 2	Atlas	Vertebral column	Cyprinidae	Acanthobrama	Acanthobrama sp.	Acanthobrama
25081	Ohalo II	1	E	79	E79	c	212.34	212.38	Floor 2	Atlas	Vertebral column	Cyprinidae	Acanthobrama	Acanthobrama sp.	Acanthobrama
25082	Ohalo II	1	E	79	E79	c	212.34	212.38	Floor 2	Atlas	Vertebral column	Cyprinidae	Acanthobrama	Acanthobrama sp.	Acanthobrama
25083	Ohalo II	1	E	79	E79	c	212.34	212.38	Floor 2	Atlas	Vertebral column	Cyprinidae	Acanthobrama	Acanthobrama sp.	Acanthobrama
25084	Ohalo II	1	E	79	E79	c	212.34	212.38	Floor 2	Atlas	Vertebral column	Cyprinidae	Acanthobrama	Acanthobrama sp.	Acanthobrama
25085	Ohalo II	1	E	79	E79	c	212.34	212.38	Floor 2	Atlas	Vertebral column	Cyprinidae	Acanthobrama	Acanthobrama sp.	Acanthobrama
25086	Ohalo II	1	E	79	E79	c	212.34	212.38	Floor 2	Atlas	Vertebral column	Cyprinidae	Acanthobrama	Acanthobrama sp.	Acanthobrama
25087	Ohalo II	1	E	79	E79	c	212.34	212.38	Floor 2	Atlas	Vertebral column	Cyprinidae	Acanthobrama	Acanthobrama sp.	Acanthobrama
25088	Ohalo II	1	E	79	E79	c	212.34	212.38	Floor 2	Atlas	Vertebral column	Cyprinidae	Acanthobrama	Acanthobrama sp.	Acanthobrama
25089	Ohalo II	1	E	79	E79	c	212.34	212.38	Floor 2	Atlas	Vertebral column	Cyprinidae	Acanthobrama	Acanthobrama sp.	Acanthobrama
25090	Ohalo II	1	E	79	E79	c	212.34	212.38	Floor 2	Atlas	Vertebral column	Cyprinidae	Acanthobrama	Acanthobrama sp.	Acanthobrama
25091	Ohalo II	1	E	79	E79	c	212.34	212.38	Floor 2	Atlas	Vertebral column	Cyprinidae	Acanthobrama	Acanthobrama sp.	Acanthobrama
25092	Ohalo II	1	E	79	E79	c	212.34	212.38	Floor 2	Atlas	Vertebral column	Cyprinidae	Acanthobrama	Acanthobrama sp.	Acanthobrama
25093	Ohalo II	1	E	79	E79	c	212.34	212.38	Floor 2	Atlas	Vertebral column	Cyprinidae	Acanthobrama	Acanthobrama sp.	Acanthobrama
25094	Ohalo II	1	E	79	E79	c	212.34	212.38	Floor 2	Atlas	Vertebral column	Cyprinidae	Acanthobrama	Acanthobrama sp.	Acanthobrama
25095	Ohalo II	1	E	79	E79	c	212.34	212.38	Floor 2	Atlas	Vertebral column	Cyprinidae	Acanthobrama	Acanthobrama sp.	Acanthobrama
25096	Ohalo II	1	E	79	E79	c	212.34	212.38	Floor 2	Atlas	Vertebral column	Cyprinidae	Acanthobrama	Acanthobrama sp.	Acanthobrama
25097	Ohalo II	1	E	79	E79	c	212.34	212.38	Floor 2	Atlas	Vertebral column	Cyprinidae	Acanthobrama	Acanthobrama sp.	Acanthobrama
25098	Ohalo II	1	E	79	E79	c	212.34	212.38	Floor 2	Atlas	Vertebral column	Cyprinidae	Acanthobrama	Acanthobrama sp.	Acanthobrama
25099	Ohalo II	1	E	79	E79	c	212.34	212.38	Floor 2	Atlas	Vertebral column	Cyprinidae	Acanthobrama	Acanthobrama sp.	Acanthobrama
25100	Ohalo II	1	E	79	E79	c	212.34	212.38	Floor 2	Atlas	Vertebral column	Cyprinidae	Acanthobrama	Acanthobrama sp.	Acanthobrama
25101	Ohalo II	1	E	79	E79	c	212.34	212.38	Floor 2	Atlas	Vertebral column	Cyprinidae	Acanthobrama	Acanthobrama sp.	Acanthobrama
25102	Ohalo II	1	E	79	E79	c	212.34	212.38	Floor 2	Atlas	Vertebral column	Cyprinidae	Acanthobrama	Acanthobrama sp.	Acanthobrama
25103	Ohalo II	1	E	79	E79	c	212.34	212.38	Floor 2	Atlas	Vertebral column	Cyprinidae	Acanthobrama	Acanthobrama sp.	Acanthobrama
25104	Ohalo II	1	E	79	E79	c	212.34	212.38	Floor 2	Atlas	Vertebral column	Cyprinidae	Acanthobrama	Acanthobrama sp.	Acanthobrama
25105	Ohalo II	1	E	79	E79	c	212.34	212.38	Floor 2	Atlas	Vertebral column	Cyprinidae	Acanthobrama	Acanthobrama sp.	Acanthobrama
25106	Ohalo II	1	E	79	E79	c	212.34	212.38	Floor 2	Atlas	Vertebral column	Cyprinidae	Acanthobrama	Acanthobrama sp.	Acanthobrama
25107	Ohalo II	1	E	79	E79	d	212.41	212.42	Floor 2	Atlas	Vertebral column	Cyprinidae	Acanthobrama	Acanthobrama sp.	Acanthobrama
25108	Ohalo II	1	E	81	E81	a	212.33	212.34	Floor 2	Atlas	Vertebral column	Cyprinidae	Acanthobrama	Acanthobrama sp.	Acanthobrama
25109	Ohalo II	1	E	81	E81	d	212.33	212.36	Floor 1	Atlas	Vertebral column	Cyprinidae	Acanthobrama	Acanthobrama sp.	Acanthobrama
25110	Ohalo II	1	E	79	E79	a	212.35	212.41	Floor 2	Atlas	Vertebral column	Cyprinidae	Acanthobrama	Acanthobrama sp.	Acanthobrama
25111	Ohalo II	1	E	79	E79	a	212.35	212.41	Floor 2	Atlas	Vertebral column	Cyprinidae	Acanthobrama	Acanthobrama sp.	Acanthobrama
25112	Ohalo II	1	E	79	E79	a	212.35	212.41	Floor 2	Atlas	Vertebral column	Cyprinidae	Acanthobrama	Acanthobrama sp.	Acanthobrama
25113	Ohalo II	1	E	79	E79	a	212.35	212.41	Floor 2	Atlas	Vertebral column	Cyprinidae	Acanthobrama	Acanthobrama sp.	Acanthobrama
25114	Ohalo II	1	E	79	E79	a	212.35	212.41	Floor 2	Atlas	Vertebral column	Cyprinidae	Acanthobrama	Acanthobrama sp.	Acanthobrama
25115	Ohalo II	1	E	79	E79	a	212.35	212.41	Floor 2	Atlas	Vertebral column	Cyprinidae	Acanthobrama	Acanthobrama sp.	Acanthobrama
25116	Ohalo II	1	E	79	E79	a	212.35	212.41	Floor 2	Atlas	Vertebral column	Cyprinidae	Acanthobrama	Acanthobrama sp.	Acanthobrama
25117	Ohalo II	1	E	79	E79	a	212.35	212.41	Floor 2	Atlas	Vertebral column	Cyprinidae	Acanthobrama	Acanthobrama sp.	Acanthobrama
25118	Ohalo II	1	E	79	E79	a	212.35	212.41	Floor 2	Atlas	Vertebral column	Cyprinidae	Acanthobrama	Acanthobrama sp.	Acanthobrama
25119	Ohalo II	1	E	79	E79	a	212.35	212.41	Floor 2	Atlas	Vertebral column	Cyprinidae	Acanthobrama	Acanthobrama sp.	Acanthobrama
25120	Ohalo II	1	E	79	E79	a	212.35	212.41	Floor 2	Atlas	Vertebral column	Cyprinidae	Acanthobrama	Acanthobrama sp.	Acanthobrama
25121	Ohalo II	1	E	79	E79	a	212.35	212.41	Floor 2	Atlas	Vertebral column	Cyprinidae	Acanthobrama	Acanthobrama sp.	Acanthobrama
25122	Ohalo II	1	E	79	E79	a	212.35	212.41	Floor 2	Atlas	Vertebral column	Cyprinidae	Acanthobrama	Acanthobrama sp.	Acanthobrama
25123	Ohalo II	1	E	79	E79	a	212.35	212.41	Floor 2	Atlas	Vertebral column	Cyprinidae	Acanthobrama	Acanthobrama sp.	Acanthobrama
25124	Ohalo II	1	E	79	E79	a	212.35	212.41	Floor 2	Atlas	Vertebral column	Cyprinidae	Acanthobrama	Acanthobrama sp.	Acanthobrama
25125	Ohalo II	1	E	79	E79	a	212.35	212.41	Floor 2	Atlas	Vertebral column	Cyprinidae	Acanthobrama	Acanthobrama sp.	Acanthobrama
25126	Ohalo II	1	E	79	E79	a	212.35	212.41	Floor 2	Atlas	Vertebral column	Cyprinidae	Acanthobrama	Acanthobrama sp.	Acanthobrama
25127	Ohalo II	1	E	79	E79	a	212.35	212.41	Floor 2	Atlas	Vertebral column	Cyprinidae	Acanthobrama	Acanthobrama sp.	Acanthobrama
25128	Ohalo II	1	F	79	F79	d	212.37	212.42	Floor 2	Atlas	Vertebral column	Cyprinidae	Acanthobrama	Acanthobrama sp.	Acanthobrama
25129	Ohalo II	1	F	79	F79	d	212.37	212.42	Floor 2	Atlas	Vertebral column	Cyprinidae	Acanthobrama	Acanthobrama sp.	Acanthobrama
25130	Ohalo II	1	F	79	F79	d	212.37	212.42	Floor 2	Atlas	Vertebral column	Cyprinidae	Acanthobrama	Acanthobrama sp.	Acanthobrama
25131	Ohalo II	1	F	79	F79	d	212.37	212.42	Floor 2	Atlas	Vertebral column	Cyprinidae	Acanthobrama	Acanthobrama sp.	Acanthobrama
25132	Ohalo II	1	F	79	F79	d	212.37	212.42	Floor 2	Atlas	Vertebral column	Cyprinidae	Acanthobrama	Acanthobrama sp.	Acanthobrama
25133	Ohalo II	1	F	79	F79	d	212.37	212.42	Floor 2	Atlas	Vertebral column	Cyprinidae	Acanthobrama	Acanthobrama sp.	Acanthobrama
25134	Ohalo II	1	F	79	F79	d	212.37	212.42	Floor 2	Atlas	Vertebral column	Cyprinidae	Acanthobrama	Acanthobrama sp.	Acanthobrama
25135	Ohalo II	1	F	79	F79	d	212.37	212.42	Floor 2	Atlas	Vertebral column	Cyprinidae	Acanthobrama	Acanthobrama sp.	Acanthobrama
25136	Ohalo II	1	F	79	F79	d	212.37	212.42	Floor 2	Atlas	Vertebral column	Cyprinidae	Acanthobrama	Acanthobrama sp.	Acanthobrama
25137	Ohalo II	1	F	79	F79	d	212.37	212.42	Floor 2	Atlas	Vertebral column	Cyprinidae	Acanthobrama	Acanthobrama sp.	Acanthobrama
25138	Ohalo II	1	F	79	F79	d	212.37	212.42	Floor 2	Atlas	Vertebral column	Cyprinidae	Acanthobrama	Acanthobrama sp.	Acanthobrama
25139	Ohalo II	1	F	79	F79	d	212.37	212.42	Floor 2	Atlas	Vertebral column	Cyprinidae	Acanthobrama	Acanthobrama sp.	Acanthobrama
25140	Ohalo II	1	F	79	F79	d	212.37	212.42	Floor 2	Atlas	Vertebral column	Cyprinidae	Acanthobrama	Acanthobrama sp.	Acanthobrama
25141	Ohalo II	1	F	79	F79	d	212.37	212.42	Floor 2	Atlas	Vertebral column	Cyprinidae	Acanthobrama	Acanthobrama sp.	Acanthobrama
25142	Ohalo II	1	F	79	F79	d	212.37	212.42	Floor 2	Atlas	Vertebral column	Cyprinidae	Acanthobrama	Acanthobrama sp.	Acanthobrama
25143	Ohalo II	1	F	79	F79	d	212.37	212.42	Floor 2	Atlas	Vertebral column	Cyprinidae	Acanthobrama	Acanthobrama sp.	Acanthobrama
25144	Ohalo II	1	F	79	F79	d	212.37	212.42	Floor 2	Atlas	Vertebral column	Cyprinidae	Acanthobrama	Acanthobrama sp.	Acanthobrama
25145	Ohalo II	1	F	79	F79	d	212.37	212.42	Floor 2	Atlas	Vertebral column	Cyprinidae	Acanthobrama	Acanthobrama sp.	Acanthobrama
25146	Ohalo II	1	F	79	F79	d	212.37	212.42	Floor 2	Atlas	Vertebral column	Cyprinidae	Acanthobrama	Acanthobrama sp.	Acanthobrama
25147	Ohalo II	1	E	80	E80	d	212.37	212.4	Floor 1	Atlas	Vertebral column	Cyprinidae	Acanthobrama	Acanthobrama sp.	Acanthobrama
25148	Ohalo II	1	E	80	E80	d	212.37	212.4	Floor 1	Atlas	Vertebral column	Cyprinidae	Acanthobrama	Acanthobrama sp.	Acanthobrama
25149	Ohalo II	1	E	80	E80	d	212.37	212.4	Floor 1	Atlas	Vertebral column	Cyprinidae	Acanthobrama	Acanthobrama sp.	Acanthobrama
25150	Ohalo II	1	E	80	E80	d	212.37	212.4	Floor 1	Atlas	Vertebral column	Cyprinidae	Acanthobrama	Acanthobrama sp.	Acanthobrama
25151	Ohalo II	1	E	80	E80	d	212.37	212.4	Floor 1	Atlas	Vertebral column	Cyprinidae	Acanthobrama	Acanthobrama sp.	Acanthobrama
25152	Ohalo II	1	E	80	E80	d	212.37	212.4	Floor 1	Atlas	Vertebral column	Cyprinidae	Acanthobrama	Acanthobrama sp.	Acanthobrama
25153	Ohalo II	1	E	80	E80	d	212.37	212.4	Floor 1	Atlas	Vertebral column	Cyprinidae	Acanthobrama	Acanthobrama sp.	Acanthobrama
25154	Ohalo II	1	E	80	E80	d	212.37	212.4	Floor 1	Atlas	Vertebral column	Cyprinidae	Acanthobrama	Acanthobrama sp.	Acanthobrama
25155	Ohalo II	1	E	80	E80	d	212.37	212.4	Floor 1	Atlas	Vertebral column	Cyprinidae	Acanthobrama	Acanthobrama sp.	Acanthobrama
25156	Ohalo II	1	E	80	E80	d	212.37	212.4	Floor 1	Atlas	Vertebral column	Cyprinidae	Acanthobrama	Acanthobrama sp.	Acanthobrama
25157	Ohalo II	1	E	80	E80	d	212.37	212.4	Floor 1	Atlas	Vertebral column	Cyprinidae	Acanthobrama	Acanthobrama sp.	Acanthobrama
25158	Ohalo II	1	E	80	E80	d	212.37	212.4	Floor 1	Atlas	Vertebral column	Cyprinidae	Acanthobrama	Acanthobrama sp.	Acanthobrama
25159	Ohalo II	1	E	80	E80	d	212.37	212.4	Floor 1	Atlas	Vertebral column	Cyprinidae	Acanthobrama	Acanthobrama sp.	Acanthobrama
25160	Ohalo II	1	E	79	E79	c	212.34	212.38	Floor 2	Atlas	Vertebral column	Cyprinidae	Acanthobrama	Acanthobrama sp.	Acanthobrama
25161	Ohalo II	1	E	79	E79	c	212.34	212.38	Floor 2	Atlas	Vertebral column	Cyprinidae	Acanthobrama	Acanthobrama sp.	Acanthobrama
25162	Ohalo II	1	E	79	E79	c	212.34	212.38	Floor 2	Atlas	Vertebral column	Cyprinidae	Acanthobrama	Acanthobrama sp.	Acanthobrama
25163	Ohalo II	1	E	79	E79	c	212.34	212.38	Floor 2	Atlas	Vertebral column	Cyprinidae	Acanthobrama	Acanthobrama sp.	Acanthobrama
25164	Ohalo II	1	E	79	E79	c	212.34	212.38	Floor 2	Atlas	Vertebral column	Cyprinidae	Acanthobrama	Acanthobrama sp.	Acanthobrama
25165	Ohalo II	1	E	79	E79	c	212.34	212.38	Floor 2	Atlas	Vertebral column	Cyprinidae	Acanthobrama	Acanthobrama sp.	Acanthobrama
25166	Ohalo II	1	E	79	E79	c	212.34	212.38	Floor 2	Atlas	Vertebral column	Cyprinidae	Acanthobrama	Acanthobrama sp.	Acanthobrama
25167	Ohalo II	1	E	79	E79	c	212.34	212.38	Floor 2	Atlas	Vertebral column	Cyprinidae	Acanthobrama	Acanthobrama sp.	Acanthobrama
25168	Ohalo II	1	E	79	E79	c	212.34	212.38	Floor 2	Atlas	Vertebral column	Cyprinidae	Acanthobrama	Acanthobrama sp.	Acanthobrama
25169	Ohalo II	1	E	79	E79	c	212.34	212.38	Floor 2	Atlas	Vertebral column	Cyprinidae	Acanthobrama	Acanthobrama sp.	Acanthobrama
25170	Ohalo II	1	E	79	E79	c	212.34	212.38	Floor 2	Atlas	Vertebral column	Cyprinidae	Acanthobrama	Acanthobrama sp.	Acanthobrama
25171	Ohalo II	1	E	79	E79	c	212.34	212.38	Floor 2	Atlas	Vertebral column	Cyprinidae	Acanthobrama	Acanthobrama sp.	Acanthobrama
25172	Ohalo II	1	E	79	E79	c	212.34	212.38	Floor 2	Atlas	Vertebral column	Cyprinidae	Acanthobrama	Acanthobrama sp.	Acanthobrama
25173	Ohalo II	1	E	79	E79	c	212.34	212.38	Floor 2	Atlas	Vertebral column	Cyprinidae	Acanthobrama	Acanthobrama sp.	Acanthobrama
25174	Ohalo II	1	E	79	E79	c	212.34	212.38	Floor 2	Atlas	Vertebral column	Cyprinidae	Acanthobrama	Acanthobrama sp.	Acanthobrama
25175	Ohalo II	1	E	79	E79	c	212.34	212.38	Floor 2	Atlas	Vertebral column	Cyprinidae	Acanthobrama	Acanthobrama sp.	Acanthobrama
25176	Ohalo II	1	E	79	E79	c	212.34	212.38	Floor 2	Atlas	Vertebral column	Cyprinidae	Acanthobrama	Acanthobrama sp.	Acanthobrama
25177	Ohalo II	1	E	79	E79	c	212.34	212.38	Floor 2	Atlas	Vertebral column	Cyprinidae	Acanthobrama	Acanthobrama sp.	Acanthobrama
25178	Ohalo II	1	E	79	E79	c	212.34	212.38	Floor 2	Atlas	Vertebral column	Cyprinidae	Acanthobrama	Acanthobrama sp.	Acanthobrama
25179	Ohalo II	1	E	79	E79	c	212.34	212.38	Floor 2	Atlas	Vertebral column	Cyprinidae	Acanthobrama	Acanthobrama sp.	Acanthobrama
25180	Ohalo II	1	E	79	E79	c	212.34	212.38	Floor 2	Atlas	Vertebral column	Cyprinidae	Acanthobrama	Acanthobrama sp.	Acanthobrama
25181	Ohalo II	1	E	79	E79	c	212.34	212.38	Floor 2	Atlas	Vertebral column	Cyprinidae	Acanthobrama	Acanthobrama sp.	Acanthobrama
25182	Ohalo II	1	E	79	E79	c	212.34	212.38	Floor 2	Atlas	Vertebral column	Cyprinidae	Acanthobrama	Acanthobrama sp.	Acanthobrama
25183	Ohalo II	1	E	79	E79	c	212.34	212.38	Floor 2	Atlas	Vertebral column	Cyprinidae	Acanthobrama	Acanthobrama sp.	Acanthobrama
25184	Ohalo II	1	E	79	E79	c	212.34	212.38	Floor 2	Atlas	Vertebral column	Cyprinidae	Acanthobrama	Acanthobrama sp.	Acanthobrama
25185	Ohalo II	1	E	79	E79	c	212.34	212.38	Floor 2	Atlas	Vertebral column	Cyprinidae	Acanthobrama	Acanthobrama sp.	Acanthobrama
25186	Ohalo II	1	E	79	E79	c	212.34	212.38	Floor 2	Atlas	Vertebral column	Cyprinidae	Acanthobrama	Acanthobrama sp.	Acanthobrama
25187	Ohalo II	1	E	79	E79	c	212.34	212.38	Floor 2	Atlas	Vertebral column	Cyprinidae	Acanthobrama	Acanthobrama sp.	Acanthobrama
25188	Ohalo II	1	E	79	E79	c	212.34	212.38	Floor 2	Atlas	Vertebral column	Cyprinidae	Acanthobrama	Acanthobrama sp.	Acanthobrama
25189	Ohalo II	1	E	79	E79	c	212.34	212.38	Floor 2	Atlas	Vertebral column	Cyprinidae	Acanthobrama	Acanthobrama sp.	Acanthobrama
25190	Ohalo II	1	E	79	E79	c	212.34	212.38	Floor 2	Atlas	Vertebral column	Cyprinidae	Acanthobrama	Acanthobrama sp.	Acanthobrama
25191	Ohalo II	1	E	79	E79	c	212.34	212.38	Floor 2	Atlas	Vertebral column	Cyprinidae	Acanthobrama	Acanthobrama sp.	Acanthobrama
25192	Ohalo II	1	E	79	E79	c	212.34	212.38	Floor 2	Atlas	Vertebral column	Cyprinidae	Acanthobrama	Acanthobrama sp.	Acanthobrama
25193	Ohalo II	1	E	79	E79	c	212.34	212.38	Floor 2	Atlas	Vertebral column	Cyprinidae	Acanthobrama	Acanthobrama sp.	Acanthobrama
25194	Ohalo II	1	E	79	E79	c	212.34	212.38	Floor 2	Atlas	Vertebral column	Cyprinidae	Acanthobrama	Acanthobrama sp.	Acanthobrama
25195	Ohalo II	1	E	79	E79	c	212.34	212.38	Floor 2	Atlas	Vertebral column	Cyprinidae	Acanthobrama	Acanthobrama sp.	Acanthobrama
25196	Ohalo II	1	E	79	E79	c	212.34	212.38	Floor 2	Atlas	Vertebral column	Cyprinidae	Acanthobrama	Acanthobrama sp.	Acanthobrama
25197	Ohalo II	1	E	79	E79	c	212.34	212.38	Floor 2	Atlas	Vertebral column	Cyprinidae	Acanthobrama	Acanthobrama sp.	Acanthobrama
25198	Ohalo II	1	E	79	E79	c	212.34	212.38	Floor 2	Atlas	Vertebral column	Cyprinidae	Acanthobrama	Acanthobrama sp.	Acanthobrama
25199	Ohalo II	1	E	79	E79	c	212.34	212.38	Floor 2	Atlas	Vertebral column	Cyprinidae	Acanthobrama	Acanthobrama sp.	Acanthobrama
25200	Ohalo II	1	E	79	E79	c	212.34	212.38	Floor 2	Atlas	Vertebral column	Cyprinidae	Acanthobrama	Acanthobrama sp.	Acanthobrama
25201	Ohalo II	1	E	79	E79	c	212.34	212.38	Floor 2	Atlas	Vertebral column	Cyprinidae	Acanthobrama	Acanthobrama sp.	Acanthobrama
25202	Ohalo II	1	E	79	E79	c	212.34	212.38	Floor 2	Atlas	Vertebral column	Cyprinidae	Acanthobrama	Acanthobrama sp.	Acanthobrama
25203	Ohalo II	1	E	79	E79	c	212.34	212.38	Floor 2	Atlas	Vertebral column	Cyprinidae	Acanthobrama	Acanthobrama sp.	Acanthobrama
25204	Ohalo II	1	E	79	E79	c	212.34	212.38	Floor 2	Atlas	Vertebral column	Cyprinidae	Acanthobrama	Acanthobrama sp.	Acanthobrama
25205	Ohalo II	1	E	81	E81	a	212.35	.	Floor 2	Atlas	Vertebral column	Cyprinidae	Acanthobrama	Acanthobrama sp.	Acanthobrama
25206	Ohalo II	1	E	81	E81	a	212.35	.	Floor 2	Atlas	Vertebral column	Cyprinidae	Acanthobrama	Acanthobrama sp.	Acanthobrama
25207	Ohalo II	1	E	81	E81	a	212.35	.	Floor 2	Atlas	Vertebral column	Cyprinidae	Acanthobrama	Acanthobrama sp.	Acanthobrama
25208	Ohalo II	1	E	81	E81	a	212.35	.	Floor 2	Atlas	Vertebral column	Cyprinidae	Acanthobrama	Acanthobrama sp.	Acanthobrama
25209	Ohalo II	1	E	81	E81	a	212.35	.	Floor 2	Atlas	Vertebral column	Cyprinidae	Acanthobrama	Acanthobrama sp.	Acanthobrama
25210	Ohalo II	1	E	81	E81	a	212.35	.	Floor 2	Atlas	Vertebral column	Cyprinidae	Acanthobrama	Acanthobrama sp.	Acanthobrama
25211	Ohalo II	1	E	81	E81	a	212.35	.	Floor 2	Atlas	Vertebral column	Cyprinidae	Acanthobrama	Acanthobrama sp.	Acanthobrama
25212	Ohalo II	1	E	81	E81	a	212.35	.	Floor 2	Atlas	Vertebral column	Cyprinidae	Acanthobrama	Acanthobrama sp.	Acanthobrama
25213	Ohalo II	1	E	81	E81	a	212.35	.	Floor 2	Atlas	Vertebral column	Cyprinidae	Acanthobrama	Acanthobrama sp.	Acanthobrama
25214	Ohalo II	1	E	81	E81	a	212.35	.	Floor 2	Atlas	Vertebral column	Cyprinidae	Acanthobrama	Acanthobrama sp.	Acanthobrama
25215	Ohalo II	1	E	81	E81	a	212.35	.	Floor 2	Atlas	Vertebral column	Cyprinidae	Acanthobrama	Acanthobrama sp.	Acanthobrama
25216	Ohalo II	1	E	81	E81	a	212.35	.	Floor 2	Atlas	Vertebral column	Cyprinidae	Acanthobrama	Acanthobrama sp.	Acanthobrama
25217	Ohalo II	1	E	81	E81	a	212.35	.	Floor 2	Atlas	Vertebral column	Cyprinidae	Acanthobrama	Acanthobrama sp.	Acanthobrama
25218	Ohalo II	1	E	81	E81	a	212.35	.	Floor 2	Atlas	Vertebral column	Cyprinidae	Acanthobrama	Acanthobrama sp.	Acanthobrama
25219	Ohalo II	1	E	81	E81	a	212.35	.	Floor 2	Atlas	Vertebral column	Cyprinidae	Acanthobrama	Acanthobrama sp.	Acanthobrama
25220	Ohalo II	1	E	81	E81	a	212.35	.	Floor 2	Atlas	Vertebral column	Cyprinidae	Acanthobrama	Acanthobrama sp.	Acanthobrama
25221	Ohalo II	1	E	81	E81	a	212.35	.	Floor 2	Atlas	Vertebral column	Cyprinidae	Acanthobrama	Acanthobrama sp.	Acanthobrama
25222	Ohalo II	1	E	81	E81	a	212.35	.	Floor 2	Atlas	Vertebral column	Cyprinidae	Acanthobrama	Acanthobrama sp.	Acanthobrama
25223	Ohalo II	1	E	81	E81	a	212.35	.	Floor 2	Atlas	Vertebral column	Cyprinidae	Acanthobrama	Acanthobrama sp.	Acanthobrama
25224	Ohalo II	1	E	81	E81	a	212.35	.	Floor 2	Atlas	Vertebral column	Cyprinidae	Acanthobrama	Acanthobrama sp.	Acanthobrama
25225	Ohalo II	1	E	81	E81	a	212.35	.	Floor 2	Atlas	Vertebral column	Cyprinidae	Acanthobrama	Acanthobrama sp.	Acanthobrama
25226	Ohalo II	1	E	81	E81	a	212.35	.	Floor 2	Atlas	Vertebral column	Cyprinidae	Acanthobrama	Acanthobrama sp.	Acanthobrama
25227	Ohalo II	1	E	81	E81	a	212.35	.	Floor 2	Atlas	Vertebral column	Cyprinidae	Acanthobrama	Acanthobrama sp.	Acanthobrama
25228	Ohalo II	1	E	81	E81	a	212.35	.	Floor 2	Atlas	Vertebral column	Cyprinidae	Acanthobrama	Acanthobrama sp.	Acanthobrama
25229	Ohalo II	1	E	81	E81	a	212.35	.	Floor 2	Atlas	Vertebral column	Cyprinidae	Acanthobrama	Acanthobrama sp.	Acanthobrama
25230	Ohalo II	1	E	81	E81	a	212.35	.	Floor 2	Atlas	Vertebral column	Cyprinidae	Acanthobrama	Acanthobrama sp.	Acanthobrama
25231	Ohalo II	1	E	81	E81	a	212.35	.	Floor 2	Atlas	Vertebral column	Cyprinidae	Acanthobrama	Acanthobrama sp.	Acanthobrama
25232	Ohalo II	1	E	81	E81	a	212.35	.	Floor 2	Atlas	Vertebral column	Cyprinidae	Acanthobrama	Acanthobrama sp.	Acanthobrama
25233	Ohalo II	1	E	81	E81	a	212.35	.	Floor 2	Atlas	Vertebral column	Cyprinidae	Acanthobrama	Acanthobrama sp.	Acanthobrama
25234	Ohalo II	1	E	81	E81	a	212.35	.	Floor 2	Atlas	Vertebral column	Cyprinidae	Acanthobrama	Acanthobrama sp.	Acanthobrama
25235	Ohalo II	1	E	81	E81	a	212.35	.	Floor 2	Atlas	Vertebral column	Cyprinidae	Acanthobrama	Acanthobrama sp.	Acanthobrama
25236	Ohalo II	1	E	81	E81	a	212.35	.	Floor 2	Atlas	Vertebral column	Cyprinidae	Acanthobrama	Acanthobrama sp.	Acanthobrama
25237	Ohalo II	1	E	81	E81	a	212.35	.	Floor 2	Atlas	Vertebral column	Cyprinidae	Acanthobrama	Acanthobrama sp.	Acanthobrama
25238	Ohalo II	1	E	81	E81	a	212.35	.	Floor 2	Atlas	Vertebral column	Cyprinidae	Acanthobrama	Acanthobrama sp.	Acanthobrama
25239	Ohalo II	1	E	81	E81	a	212.35	.	Floor 2	Atlas	Vertebral column	Cyprinidae	Acanthobrama	Acanthobrama sp.	Acanthobrama
25240	Ohalo II	1	E	81	E81	a	212.35	.	Floor 2	Atlas	Vertebral column	Cyprinidae	Acanthobrama	Acanthobrama sp.	Acanthobrama
25241	Ohalo II	1	E	81	E81	a	212.35	.	Floor 2	Atlas	Vertebral column	Cyprinidae	Acanthobrama	Acanthobrama sp.	Acanthobrama
25242	Ohalo II	1	E	81	E81	a	212.35	.	Floor 2	Atlas	Vertebral column	Cyprinidae	Acanthobrama	Acanthobrama sp.	Acanthobrama
25243	Ohalo II	1	E	81	E81	a	212.35	.	Floor 2	Atlas	Vertebral column	Cyprinidae	Acanthobrama	Acanthobrama sp.	Acanthobrama
25244	Ohalo II	1	E	81	E81	a	212.35	.	Floor 2	Atlas	Vertebral column	Cyprinidae	Acanthobrama	Acanthobrama sp.	Acanthobrama
25245	Ohalo II	1	E	81	E81	a	212.35	.	Floor 2	Atlas	Vertebral column	Cyprinidae	Acanthobrama	Acanthobrama sp.	Acanthobrama
25246	Ohalo II	1	E	81	E81	a	212.35	.	Floor 2	Atlas	Vertebral column	Cyprinidae	Acanthobrama	Acanthobrama sp.	Acanthobrama
25247	Ohalo II	1	E	81	E81	a	212.35	.	Floor 2	Atlas	Vertebral column	Cyprinidae	Acanthobrama	Acanthobrama sp.	Acanthobrama
25248	Ohalo II	1	E	81	E81	a	212.35	.	Floor 2	Atlas	Vertebral column	Cyprinidae	Acanthobrama	Acanthobrama sp.	Acanthobrama
25249	Ohalo II	1	E	79	E79	c	212.34	212.38	Floor 2	Axis	Vertebral column	Cyprinidae	Acanthobrama	Acanthobrama sp.	Acanthobrama
25250	Ohalo II	1	E	79	E79	c	212.34	212.38	Floor 2	Axis	Vertebral column	Cyprinidae	Acanthobrama	Acanthobrama sp.	Acanthobrama
25251	Ohalo II	1	E	79	E79	c	212.34	212.38	Floor 2	Axis	Vertebral column	Cyprinidae	Acanthobrama	Acanthobrama sp.	Acanthobrama
25252	Ohalo II	1	E	81	E81	b	212.33	212.42	Floor 2	Axis	Vertebral column	Cyprinidae	Acanthobrama	Acanthobrama sp.	Acanthobrama
25253	Ohalo II	1	E	81	E81	b	212.33	212.42	Floor 2	Axis	Vertebral column	Cyprinidae	Acanthobrama	Acanthobrama sp.	Acanthobrama
25254	Ohalo II	1	E	80	E80	c	212.35	212.43	Floor 2	Axis	Vertebral column	Cyprinidae	Acanthobrama	Acanthobrama sp.	Acanthobrama
25255	Ohalo II	1	E	79	E79	a	212.35	212.41	Floor 2	Axis	Vertebral column	Cyprinidae	Acanthobrama	Acanthobrama sp.	Acanthobrama
25256	Ohalo II	1	E	79	E79	a	212.35	212.41	Floor 2	Axis	Vertebral column	Cyprinidae	Acanthobrama	Acanthobrama sp.	Acanthobrama
25257	Ohalo II	1	E	79	E79	a	212.35	212.41	Floor 2	Axis	Vertebral column	Cyprinidae	Acanthobrama	Acanthobrama sp.	Acanthobrama
25258	Ohalo II	1	E	79	E79	a	212.35	212.41	Floor 2	Axis	Vertebral column	Cyprinidae	Acanthobrama	Acanthobrama sp.	Acanthobrama
25259	Ohalo II	1	E	79	E79	a	212.35	212.41	Floor 2	Axis	Vertebral column	Cyprinidae	Acanthobrama	Acanthobrama sp.	Acanthobrama
25260	Ohalo II	1	E	79	E79	c	212.34	212.38	Floor 2	Axis	Vertebral column	Cyprinidae	Acanthobrama	Acanthobrama sp.	Acanthobrama
25261	Ohalo II	1	E	79	E79	c	212.34	212.38	Floor 2	Axis	Vertebral column	Cyprinidae	Acanthobrama	Acanthobrama sp.	Acanthobrama
25262	Ohalo II	1	E	79	E79	c	212.34	212.38	Floor 2	Axis	Vertebral column	Cyprinidae	Acanthobrama	Acanthobrama sp.	Acanthobrama
25263	Ohalo II	1	E	79	E79	c	212.34	212.38	Floor 2	Axis	Vertebral column	Cyprinidae	Acanthobrama	Acanthobrama sp.	Acanthobrama
25264	Ohalo II	1	E	79	E79	c	212.34	212.38	Floor 2	Axis	Vertebral column	Cyprinidae	Acanthobrama	Acanthobrama sp.	Acanthobrama
25265	Ohalo II	1	E	79	E79	c	212.34	212.38	Floor 2	Axis	Vertebral column	Cyprinidae	Acanthobrama	Acanthobrama sp.	Acanthobrama
25266	Ohalo II	1	E	79	E79	c	212.34	212.38	Floor 2	Axis	Vertebral column	Cyprinidae	Acanthobrama	Acanthobrama sp.	Acanthobrama
25267	Ohalo II	1	E	79	E79	c	212.34	212.38	Floor 2	Axis	Vertebral column	Cyprinidae	Acanthobrama	Acanthobrama sp.	Acanthobrama
25268	Ohalo II	1	E	79	E79	c	212.34	212.38	Floor 2	Axis	Vertebral column	Cyprinidae	Acanthobrama	Acanthobrama sp.	Acanthobrama
25269	Ohalo II	1	E	79	E79	c	212.34	212.38	Floor 2	Axis	Vertebral column	Cyprinidae	Acanthobrama	Acanthobrama sp.	Acanthobrama
25270	Ohalo II	1	E	79	E79	c	212.34	212.38	Floor 2	Axis	Vertebral column	Cyprinidae	Acanthobrama	Acanthobrama sp.	Acanthobrama
25271	Ohalo II	1	E	79	E79	c	212.34	212.38	Floor 2	Axis	Vertebral column	Cyprinidae	Acanthobrama	Acanthobrama sp.	Acanthobrama
25272	Ohalo II	1	E	79	E79	c	212.34	212.38	Floor 2	Axis	Vertebral column	Cyprinidae	Acanthobrama	Acanthobrama sp.	Acanthobrama
25273	Ohalo II	1	E	79	E79	c	212.34	212.38	Floor 2	Axis	Vertebral column	Cyprinidae	Acanthobrama	Acanthobrama sp.	Acanthobrama
25274	Ohalo II	1	E	79	E79	c	212.34	212.38	Floor 2	Axis	Vertebral column	Cyprinidae	Acanthobrama	Acanthobrama sp.	Acanthobrama
25275	Ohalo II	1	E	79	E79	c	212.34	212.38	Floor 2	Axis	Vertebral column	Cyprinidae	Acanthobrama	Acanthobrama sp.	Acanthobrama
25276	Ohalo II	1	E	79	E79	c	212.34	212.38	Floor 2	Axis	Vertebral column	Cyprinidae	Acanthobrama	Acanthobrama sp.	Acanthobrama
25277	Ohalo II	1	E	79	E79	c	212.34	212.38	Floor 2	Axis	Vertebral column	Cyprinidae	Acanthobrama	Acanthobrama sp.	Acanthobrama
25278	Ohalo II	1	E	79	E79	c	212.34	212.38	Floor 2	Axis	Vertebral column	Cyprinidae	Acanthobrama	Acanthobrama sp.	Acanthobrama
25279	Ohalo II	1	E	79	E79	c	212.34	212.38	Floor 2	Axis	Vertebral column	Cyprinidae	Acanthobrama	Acanthobrama sp.	Acanthobrama
25280	Ohalo II	1	E	79	E79	c	212.34	212.38	Floor 2	Axis	Vertebral column	Cyprinidae	Acanthobrama	Acanthobrama sp.	Acanthobrama
25281	Ohalo II	1	E	79	E79	c	212.34	212.38	Floor 2	Axis	Vertebral column	Cyprinidae	Acanthobrama	Acanthobrama sp.	Acanthobrama
25282	Ohalo II	1	E	79	E79	c	212.34	212.38	Floor 2	Axis	Vertebral column	Cyprinidae	Acanthobrama	Acanthobrama sp.	Acanthobrama
25283	Ohalo II	1	E	79	E79	c	212.34	212.38	Floor 2	Axis	Vertebral column	Cyprinidae	Acanthobrama	Acanthobrama sp.	Acanthobrama
25284	Ohalo II	1	E	79	E79	c	212.34	212.38	Floor 2	Axis	Vertebral column	Cyprinidae	Acanthobrama	Acanthobrama sp.	Acanthobrama
25285	Ohalo II	1	E	79	E79	c	212.34	212.38	Floor 2	Axis	Vertebral column	Cyprinidae	Acanthobrama	Acanthobrama sp.	Acanthobrama
25286	Ohalo II	1	E	79	E79	c	212.34	212.38	Floor 2	Axis	Vertebral column	Cyprinidae	Acanthobrama	Acanthobrama sp.	Acanthobrama
25287	Ohalo II	1	E	79	E79	c	212.34	212.38	Floor 2	Axis	Vertebral column	Cyprinidae	Acanthobrama	Acanthobrama sp.	Acanthobrama
25288	Ohalo II	1	E	79	E79	c	212.34	212.38	Floor 2	Axis	Vertebral column	Cyprinidae	Acanthobrama	Acanthobrama sp.	Acanthobrama
25289	Ohalo II	1	E	79	E79	c	212.34	212.38	Floor 2	Axis	Vertebral column	Cyprinidae	Acanthobrama	Acanthobrama sp.	Acanthobrama
25290	Ohalo II	1	E	79	E79	c	212.34	212.38	Floor 2	Axis	Vertebral column	Cyprinidae	Acanthobrama	Acanthobrama sp.	Acanthobrama
25291	Ohalo II	1	E	79	E79	c	212.34	212.38	Floor 2	Axis	Vertebral column	Cyprinidae	Acanthobrama	Acanthobrama sp.	Acanthobrama
25292	Ohalo II	1	E	79	E79	c	212.34	212.38	Floor 2	Axis	Vertebral column	Cyprinidae	Acanthobrama	Acanthobrama sp.	Acanthobrama
25293	Ohalo II	1	E	79	E79	c	212.34	212.38	Floor 2	Axis	Vertebral column	Cyprinidae	Acanthobrama	Acanthobrama sp.	Acanthobrama
25294	Ohalo II	1	E	79	E79	c	212.34	212.38	Floor 2	Axis	Vertebral column	Cyprinidae	Acanthobrama	Acanthobrama sp.	Acanthobrama
25295	Ohalo II	1	E	79	E79	c	212.34	212.38	Floor 2	Axis	Vertebral column	Cyprinidae	Acanthobrama	Acanthobrama sp.	Acanthobrama
25296	Ohalo II	1	E	79	E79	c	212.34	212.38	Floor 2	Axis	Vertebral column	Cyprinidae	Acanthobrama	Acanthobrama sp.	Acanthobrama
25297	Ohalo II	1	E	79	E79	c	212.34	212.38	Floor 2	Axis	Vertebral column	Cyprinidae	Acanthobrama	Acanthobrama sp.	Acanthobrama
25298	Ohalo II	1	E	79	E79	c	212.34	212.38	Floor 2	Axis	Vertebral column	Cyprinidae	Acanthobrama	Acanthobrama sp.	Acanthobrama
25299	Ohalo II	1	E	79	E79	c	212.34	212.38	Floor 2	Axis	Vertebral column	Cyprinidae	Acanthobrama	Acanthobrama sp.	Acanthobrama
25300	Ohalo II	1	E	79	E79	c	212.34	212.38	Floor 2	Axis	Vertebral column	Cyprinidae	Acanthobrama	Acanthobrama sp.	Acanthobrama
25301	Ohalo II	1	E	79	E79	c	212.34	212.38	Floor 2	Axis	Vertebral column	Cyprinidae	Acanthobrama	Acanthobrama sp.	Acanthobrama
25302	Ohalo II	1	E	79	E79	c	212.34	212.38	Floor 2	Axis	Vertebral column	Cyprinidae	Acanthobrama	Acanthobrama sp.	Acanthobrama
25303	Ohalo II	1	E	79	E79	c	212.34	212.38	Floor 2	Axis	Vertebral column	Cyprinidae	Acanthobrama	Acanthobrama sp.	Acanthobrama
25304	Ohalo II	1	E	79	E79	c	212.34	212.38	Floor 2	Axis	Vertebral column	Cyprinidae	Acanthobrama	Acanthobrama sp.	Acanthobrama
25305	Ohalo II	1	E	79	E79	c	.	.	.	Axis	Vertebral column	Cyprinidae	Acanthobrama	Acanthobrama sp.	Acanthobrama
25306	Ohalo II	1	E	79	E79	c	.	.	.	Axis	Vertebral column	Cyprinidae	Acanthobrama	Acanthobrama sp.	Acanthobrama
25307	Ohalo II	1	E	79	E79	c	.	.	.	Axis	Vertebral column	Cyprinidae	Acanthobrama	Acanthobrama sp.	Acanthobrama
25308	Ohalo II	1	E	79	E79	c	.	.	.	Third Thoracic Vert.	Vertebral column	Cyprinidae	Acanthobrama	Acanthobrama sp.	Acanthobrama
25309	Ohalo II	1	F	79	F79	d	212.37	212.42	Floor 2	Axis	Vertebral column	Cyprinidae	Acanthobrama	Acanthobrama sp.	Acanthobrama
25310	Ohalo II	1	F	79	F79	d	212.37	212.42	Floor 2	Axis	Vertebral column	Cyprinidae	Acanthobrama	Acanthobrama sp.	Acanthobrama
25311	Ohalo II	1	F	79	F79	d	212.37	212.42	Floor 2	Axis	Vertebral column	Cyprinidae	Acanthobrama	Acanthobrama sp.	Acanthobrama
25312	Ohalo II	1	F	79	F79	d	212.37	212.42	Floor 2	Axis	Vertebral column	Cyprinidae	Acanthobrama	Acanthobrama sp.	Acanthobrama
25313	Ohalo II	1	F	79	F79	d	212.37	212.42	Floor 2	Axis	Vertebral column	Cyprinidae	Acanthobrama	Acanthobrama sp.	Acanthobrama
25314	Ohalo II	1	F	79	F79	d	212.37	212.42	Floor 2	Axis	Vertebral column	Cyprinidae	Acanthobrama	Acanthobrama sp.	Acanthobrama
25315	Ohalo II	1	F	79	F79	d	212.37	212.42	Floor 2	Axis	Vertebral column	Cyprinidae	Acanthobrama	Acanthobrama sp.	Acanthobrama
25316	Ohalo II	1	F	79	F79	d	212.37	212.42	Floor 2	Axis	Vertebral column	Cyprinidae	Acanthobrama	Acanthobrama sp.	Acanthobrama
25317	Ohalo II	1	F	79	F79	d	212.37	212.42	Floor 2	Axis	Vertebral column	Cyprinidae	Acanthobrama	Acanthobrama sp.	Acanthobrama
25318	Ohalo II	1	F	79	F79	d	212.37	212.42	Floor 2	Axis	Vertebral column	Cyprinidae	Acanthobrama	Acanthobrama sp.	Acanthobrama
25319	Ohalo II	1	E	79	E79	b	212.33	212.41	Floor 2	Axis	Vertebral column	Cyprinidae	Acanthobrama	Acanthobrama sp.	Acanthobrama
25320	Ohalo II	1	E	79	E79	b	212.33	212.41	Floor 2	Axis	Vertebral column	Cyprinidae	Acanthobrama	Acanthobrama sp.	Acanthobrama
25321	Ohalo II	1	E	79	E79	b	212.33	212.41	Floor 2	Axis	Vertebral column	Cyprinidae	Acanthobrama	Acanthobrama sp.	Acanthobrama
25322	Ohalo II	1	E	79	E79	b	212.33	212.41	Floor 2	Axis	Vertebral column	Cyprinidae	Acanthobrama	Acanthobrama sp.	Acanthobrama
25323	Ohalo II	1	E	79	E79	b	212.33	212.41	Floor 2	Axis	Vertebral column	Cyprinidae	Acanthobrama	Acanthobrama sp.	Acanthobrama
25324	Ohalo II	1	E	79	E79	b	212.33	212.41	Floor 2	Axis	Vertebral column	Cyprinidae	Acanthobrama	Acanthobrama sp.	Acanthobrama
25325	Ohalo II	1	E	79	E79	b	212.33	212.41	Floor 2	Axis	Vertebral column	Cyprinidae	Acanthobrama	Acanthobrama sp.	Acanthobrama
25326	Ohalo II	1	E	79	E79	b	212.33	212.41	Floor 2	Axis	Vertebral column	Cyprinidae	Acanthobrama	Acanthobrama sp.	Acanthobrama
25327	Ohalo II	1	E	79	E79	b	212.33	212.41	Floor 2	Axis	Vertebral column	Cyprinidae	Acanthobrama	Acanthobrama sp.	Acanthobrama
25328	Ohalo II	1	E	79	E79	b	212.33	212.41	Floor 2	Axis	Vertebral column	Cyprinidae	Acanthobrama	Acanthobrama sp.	Acanthobrama
25329	Ohalo II	1	E	79	E79	b	212.33	212.41	Floor 2	Axis	Vertebral column	Cyprinidae	Acanthobrama	Acanthobrama sp.	Acanthobrama
25330	Ohalo II	1	E	79	E79	b	212.33	212.41	Floor 2	Axis	Vertebral column	Cyprinidae	Acanthobrama	Acanthobrama sp.	Acanthobrama
25331	Ohalo II	1	E	79	E79	b	212.33	212.41	Floor 2	Axis	Vertebral column	Cyprinidae	Acanthobrama	Acanthobrama sp.	Acanthobrama
25332	Ohalo II	1	E	79	E79	b	212.33	212.41	Floor 2	Axis	Vertebral column	Cyprinidae	Acanthobrama	Acanthobrama sp.	Acanthobrama
25333	Ohalo II	1	E	79	E79	b	212.33	212.41	Floor 2	Axis	Vertebral column	Cyprinidae	Acanthobrama	Acanthobrama sp.	Acanthobrama
25334	Ohalo II	1	E	79	E79	b	212.33	212.41	Floor 2	Axis	Vertebral column	Cyprinidae	Acanthobrama	Acanthobrama sp.	Acanthobrama
25335	Ohalo II	1	E	79	E79	b	212.33	212.41	Floor 2	Axis	Vertebral column	Cyprinidae	Acanthobrama	Acanthobrama sp.	Acanthobrama
25336	Ohalo II	1	E	79	E79	b	212.33	212.41	Floor 2	Axis	Vertebral column	Cyprinidae	Acanthobrama	Acanthobrama sp.	Acanthobrama
25337	Ohalo II	1	E	79	E79	b	212.33	212.41	Floor 2	Axis	Vertebral column	Cyprinidae	Acanthobrama	Acanthobrama sp.	Acanthobrama
25338	Ohalo II	1	E	79	E79	b	212.33	212.41	Floor 2	Axis	Vertebral column	Cyprinidae	Acanthobrama	Acanthobrama sp.	Acanthobrama
25339	Ohalo II	1	E	79	E79	b	212.33	212.41	Floor 2	Axis	Vertebral column	Cyprinidae	Acanthobrama	Acanthobrama sp.	Acanthobrama
25340	Ohalo II	1	E	79	E79	b	212.33	212.41	Floor 2	Axis	Vertebral column	Cyprinidae	Acanthobrama	Acanthobrama sp.	Acanthobrama
25341	Ohalo II	1	E	79	E79	b	212.33	212.41	Floor 2	Axis	Vertebral column	Cyprinidae	Acanthobrama	Acanthobrama sp.	Acanthobrama
25342	Ohalo II	1	E	79	E79	b	212.33	212.41	Floor 2	Axis	Vertebral column	Cyprinidae	Acanthobrama	Acanthobrama sp.	Acanthobrama
25343	Ohalo II	1	E	79	E79	b	212.33	212.41	Floor 2	Axis	Vertebral column	Cyprinidae	Acanthobrama	Acanthobrama sp.	Acanthobrama
25344	Ohalo II	1	E	80	E80	c	212.35	212.43	Floor 2	Axis	Vertebral column	Cyprinidae	Acanthobrama	Acanthobrama sp.	Acanthobrama
25345	Ohalo II	1	E	80	E80	c	212.35	212.43	Floor 2	Axis	Vertebral column	Cyprinidae	Acanthobrama	Acanthobrama sp.	Acanthobrama
25346	Ohalo II	1	E	80	E80	c	212.35	212.43	Floor 2	Axis	Vertebral column	Cyprinidae	Acanthobrama	Acanthobrama sp.	Acanthobrama
25347	Ohalo II	1	E	80	E80	c	212.35	212.43	Floor 2	Axis	Vertebral column	Cyprinidae	Acanthobrama	Acanthobrama sp.	Acanthobrama
25348	Ohalo II	1	E	80	E80	c	212.35	212.43	Floor 2	Axis	Vertebral column	Cyprinidae	Acanthobrama	Acanthobrama sp.	Acanthobrama
25349	Ohalo II	1	E	80	E80	c	212.35	212.43	Floor 2	Axis	Vertebral column	Cyprinidae	Acanthobrama	Acanthobrama sp.	Acanthobrama
25350	Ohalo II	1	E	80	E80	c	212.35	212.43	Floor 2	Axis	Vertebral column	Cyprinidae	Acanthobrama	Acanthobrama sp.	Acanthobrama
25351	Ohalo II	1	E	80	E80	c	212.35	212.43	Floor 2	Axis	Vertebral column	Cyprinidae	Acanthobrama	Acanthobrama sp.	Acanthobrama
25352	Ohalo II	1	E	80	E80	c	212.35	212.43	Floor 2	Axis	Vertebral column	Cyprinidae	Acanthobrama	Acanthobrama sp.	Acanthobrama
25353	Ohalo II	1	E	80	E80	c	212.35	212.43	Floor 2	Axis	Vertebral column	Cyprinidae	Acanthobrama	Acanthobrama sp.	Acanthobrama
25354	Ohalo II	1	E	80	E80	c	212.35	212.43	Floor 2	Axis	Vertebral column	Cyprinidae	Acanthobrama	Acanthobrama sp.	Acanthobrama
25355	Ohalo II	1	E	80	E80	c	212.35	212.43	Floor 2	Axis	Vertebral column	Cyprinidae	Acanthobrama	Acanthobrama sp.	Acanthobrama
25356	Ohalo II	1	E	80	E80	c	212.35	212.43	Floor 2	Axis	Vertebral column	Cyprinidae	Acanthobrama	Acanthobrama sp.	Acanthobrama
25357	Ohalo II	1	E	80	E80	c	212.35	212.43	Floor 2	Axis	Vertebral column	Cyprinidae	Acanthobrama	Acanthobrama sp.	Acanthobrama
25358	Ohalo II	1	E	80	E80	c	212.35	212.43	Floor 2	Axis	Vertebral column	Cyprinidae	Acanthobrama	Acanthobrama sp.	Acanthobrama
25359	Ohalo II	1	E	80	E80	c	212.35	212.43	Floor 2	Axis	Vertebral column	Cyprinidae	Acanthobrama	Acanthobrama sp.	Acanthobrama
25360	Ohalo II	1	E	80	E80	c	212.35	212.43	Floor 2	Axis	Vertebral column	Cyprinidae	Acanthobrama	Acanthobrama sp.	Acanthobrama
25361	Ohalo II	1	E	80	E80	c	212.35	212.43	Floor 2	Axis	Vertebral column	Cyprinidae	Acanthobrama	Acanthobrama sp.	Acanthobrama
25362	Ohalo II	1	E	80	E80	c	212.35	212.43	Floor 2	Axis	Vertebral column	Cyprinidae	Acanthobrama	Acanthobrama sp.	Acanthobrama
25363	Ohalo II	1	E	80	E80	c	212.35	212.43	Floor 2	Axis	Vertebral column	Cyprinidae	Acanthobrama	Acanthobrama sp.	Acanthobrama
25364	Ohalo II	1	E	80	E80	c	212.35	212.43	Floor 2	Axis	Vertebral column	Cyprinidae	Acanthobrama	Acanthobrama sp.	Acanthobrama
25365	Ohalo II	1	E	80	E80	d	212.35	212.37	Floor 1	Axis	Vertebral column	Cyprinidae	Acanthobrama	Acanthobrama sp.	Acanthobrama
25366	Ohalo II	1	E	80	E80	d	212.35	212.37	Floor 1	Axis	Vertebral column	Cyprinidae	Acanthobrama	Acanthobrama sp.	Acanthobrama
25367	Ohalo II	1	E	80	E80	d	212.37	212.4	Floor 1	Axis	Vertebral column	Cyprinidae	Acanthobrama	Acanthobrama sp.	Acanthobrama
25368	Ohalo II	1	E	80	E80	d	212.37	212.4	Floor 1	Axis	Vertebral column	Cyprinidae	Acanthobrama	Acanthobrama sp.	Acanthobrama
25369	Ohalo II	1	E	80	E80	d	212.37	212.4	Floor 1	Axis	Vertebral column	Cyprinidae	Acanthobrama	Acanthobrama sp.	Acanthobrama
25370	Ohalo II	1	E	80	E80	d	212.37	212.4	Floor 1	Axis	Vertebral column	Cyprinidae	Acanthobrama	Acanthobrama sp.	Acanthobrama
25371	Ohalo II	1	E	80	E80	d	212.37	212.4	Floor 1	Axis	Vertebral column	Cyprinidae	Acanthobrama	Acanthobrama sp.	Acanthobrama
25372	Ohalo II	1	E	80	E80	d	212.37	212.4	Floor 1	Axis	Vertebral column	Cyprinidae	Acanthobrama	Acanthobrama sp.	Acanthobrama
25373	Ohalo II	1	E	80	E80	d	212.37	212.4	Floor 1	Axis	Vertebral column	Cyprinidae	Acanthobrama	Acanthobrama sp.	Acanthobrama
25374	Ohalo II	1	E	80	E80	d	212.37	212.4	Floor 1	Axis	Vertebral column	Cyprinidae	Acanthobrama	Acanthobrama sp.	Acanthobrama
25375	Ohalo II	1	E	80	E80	d	212.37	212.4	Floor 1	Axis	Vertebral column	Cyprinidae	Acanthobrama	Acanthobrama sp.	Acanthobrama
25376	Ohalo II	1	E	80	E80	d	212.37	212.4	Floor 1	Axis	Vertebral column	Cyprinidae	Acanthobrama	Acanthobrama sp.	Acanthobrama
25377	Ohalo II	1	E	80	E80	d	212.37	212.4	Floor 1	Axis	Vertebral column	Cyprinidae	Acanthobrama	Acanthobrama sp.	Acanthobrama
25378	Ohalo II	1	E	80	E80	d	212.37	212.4	Floor 1	Axis	Vertebral column	Cyprinidae	Acanthobrama	Acanthobrama sp.	Acanthobrama
25379	Ohalo II	1	E	80	E80	d	212.37	212.4	Floor 1	Axis	Vertebral column	Cyprinidae	Acanthobrama	Acanthobrama sp.	Acanthobrama
25380	Ohalo II	1	E	81	E81	a	212.35	.	Floor 2	Axis	Vertebral column	Cyprinidae	Acanthobrama	Acanthobrama sp.	Acanthobrama
25381	Ohalo II	1	E	81	E81	a	212.35	.	Floor 2	Axis	Vertebral column	Cyprinidae	Acanthobrama	Acanthobrama sp.	Acanthobrama
25382	Ohalo II	1	E	81	E81	a	212.35	.	Floor 2	Axis	Vertebral column	Cyprinidae	Acanthobrama	Acanthobrama sp.	Acanthobrama
25383	Ohalo II	1	E	81	E81	a	212.35	.	Floor 2	Axis	Vertebral column	Cyprinidae	Acanthobrama	Acanthobrama sp.	Acanthobrama
25384	Ohalo II	1	E	81	E81	a	212.35	.	Floor 2	Axis	Vertebral column	Cyprinidae	Acanthobrama	Acanthobrama sp.	Acanthobrama
25385	Ohalo II	1	E	81	E81	a	212.35	.	Floor 2	Axis	Vertebral column	Cyprinidae	Acanthobrama	Acanthobrama sp.	Acanthobrama
25386	Ohalo II	1	E	81	E81	a	212.35	.	Floor 2	Axis	Vertebral column	Cyprinidae	Acanthobrama	Acanthobrama sp.	Acanthobrama
25387	Ohalo II	1	E	81	E81	a	212.35	.	Floor 2	Axis	Vertebral column	Cyprinidae	Acanthobrama	Acanthobrama sp.	Acanthobrama
25388	Ohalo II	1	E	81	E81	a	212.35	.	Floor 2	Axis	Vertebral column	Cyprinidae	Acanthobrama	Acanthobrama sp.	Acanthobrama
25389	Ohalo II	1	E	81	E81	a	212.35	.	Floor 2	Axis	Vertebral column	Cyprinidae	Acanthobrama	Acanthobrama sp.	Acanthobrama
25390	Ohalo II	1	E	81	E81	a	212.35	.	Floor 2	Axis	Vertebral column	Cyprinidae	Acanthobrama	Acanthobrama sp.	Acanthobrama
25391	Ohalo II	1	E	81	E81	a	212.35	.	Floor 2	Axis	Vertebral column	Cyprinidae	Acanthobrama	Acanthobrama sp.	Acanthobrama
25392	Ohalo II	1	E	81	E81	a	212.35	.	Floor 2	Axis	Vertebral column	Cyprinidae	Acanthobrama	Acanthobrama sp.	Acanthobrama
25393	Ohalo II	1	E	81	E81	a	212.35	.	Floor 2	Axis	Vertebral column	Cyprinidae	Acanthobrama	Acanthobrama sp.	Acanthobrama
25394	Ohalo II	1	E	81	E81	a	212.35	.	Floor 2	Axis	Vertebral column	Cyprinidae	Acanthobrama	Acanthobrama sp.	Acanthobrama
25395	Ohalo II	1	E	81	E81	a	212.35	.	Floor 2	Axis	Vertebral column	Cyprinidae	Acanthobrama	Acanthobrama sp.	Acanthobrama
25396	Ohalo II	1	E	81	E81	a	212.35	.	Floor 2	Axis	Vertebral column	Cyprinidae	Acanthobrama	Acanthobrama sp.	Acanthobrama
25397	Ohalo II	1	E	81	E81	a	212.35	.	Floor 2	Axis	Vertebral column	Cyprinidae	Acanthobrama	Acanthobrama sp.	Acanthobrama
25398	Ohalo II	1	E	81	E81	a	212.35	.	Floor 2	Axis	Vertebral column	Cyprinidae	Acanthobrama	Acanthobrama sp.	Acanthobrama
25399	Ohalo II	1	E	81	E81	a	212.35	.	Floor 2	Axis	Vertebral column	Cyprinidae	Acanthobrama	Acanthobrama sp.	Acanthobrama
25400	Ohalo II	1	E	81	E81	a	212.35	.	Floor 2	Axis	Vertebral column	Cyprinidae	Acanthobrama	Acanthobrama sp.	Acanthobrama
25401	Ohalo II	1	E	81	E81	a	212.35	.	Floor 2	Axis	Vertebral column	Cyprinidae	Acanthobrama	Acanthobrama sp.	Acanthobrama
25402	Ohalo II	1	E	81	E81	a	212.35	.	Floor 2	Axis	Vertebral column	Cyprinidae	Acanthobrama	Acanthobrama sp.	Acanthobrama
25403	Ohalo II	1	E	81	E81	a	212.35	.	Floor 2	Axis	Vertebral column	Cyprinidae	Acanthobrama	Acanthobrama sp.	Acanthobrama
25404	Ohalo II	1	E	81	E81	a	212.35	.	Floor 2	Axis	Vertebral column	Cyprinidae	Acanthobrama	Acanthobrama sp.	Acanthobrama
25405	Ohalo II	1	E	81	E81	a	212.35	.	Floor 2	Axis	Vertebral column	Cyprinidae	Acanthobrama	Acanthobrama sp.	Acanthobrama
25406	Ohalo II	1	E	81	E81	a	212.35	.	Floor 2	Axis	Vertebral column	Cyprinidae	Acanthobrama	Acanthobrama sp.	Acanthobrama
25407	Ohalo II	1	E	81	E81	a	212.35	.	Floor 2	Axis	Vertebral column	Cyprinidae	Acanthobrama	Acanthobrama sp.	Acanthobrama
25408	Ohalo II	1	E	81	E81	a	212.35	.	Floor 2	Axis	Vertebral column	Cyprinidae	Acanthobrama	Acanthobrama sp.	Acanthobrama
25409	Ohalo II	1	E	81	E81	a	212.35	.	Floor 2	Axis	Vertebral column	Cyprinidae	Acanthobrama	Acanthobrama sp.	Acanthobrama
25410	Ohalo II	1	E	81	E81	a	212.33	212.34	Floor 2	Axis	Vertebral column	Cyprinidae	Acanthobrama	Acanthobrama sp.	Acanthobrama
25411	Ohalo II	1	E	81	E81	a	212.33	212.34	Floor 2	Axis	Vertebral column	Cyprinidae	Acanthobrama	Acanthobrama sp.	Acanthobrama
25412	Ohalo II	1	E	81	E81	a	212.33	212.34	Floor 2	Axis	Vertebral column	Cyprinidae	Acanthobrama	Acanthobrama sp.	Acanthobrama
25413	Ohalo II	1	E	81	E81	a	212.33	212.34	Floor 2	Axis	Vertebral column	Cyprinidae	Acanthobrama	Acanthobrama sp.	Acanthobrama
25414	Ohalo II	1	E	81	E81	d	212.33	212.36	Floor 1	Axis	Vertebral column	Cyprinidae	Acanthobrama	Acanthobrama sp.	Acanthobrama
25415	Ohalo II	1	F	82	F82	a	212.36	212.4	Floor 2	Axis	Vertebral column	Cyprinidae	Acanthobrama	Acanthobrama sp.	Acanthobrama
25416	Ohalo II	1	D	80	D80	b	212.33	212.38	Floor 2	Atlas	Vertebral column	Cyprinidae	Acanthobrama	Acanthobrama sp.	Acanthobrama
25417	Ohalo II	1	D	80	D80	b	212.33	212.38	Floor 2	Atlas	Vertebral column	Cyprinidae	Acanthobrama	Acanthobrama sp.	Acanthobrama
25418	Ohalo II	1	D	80	D80	c	.	.	Surface	Atlas	Vertebral column	Cyprinidae	Acanthobrama	Acanthobrama sp.	Acanthobrama
25419	Ohalo II	1	D	80	D80	d	.	.	Surface	Atlas	Vertebral column	Cyprinidae	Acanthobrama	Acanthobrama sp.	Acanthobrama
25420	Ohalo II	1	D	80	D80	d	.	.	Surface	Atlas	Vertebral column	Cyprinidae	Acanthobrama	Acanthobrama sp.	Acanthobrama
25421	Ohalo II	1	D	80	D80	d	.	.	Surface	Atlas	Vertebral column	Cyprinidae	Acanthobrama	Acanthobrama sp.	Acanthobrama
25422	Ohalo II	1	D	80	D80	d	.	.	Surface	Atlas	Vertebral column	Cyprinidae	Acanthobrama	Acanthobrama sp.	Acanthobrama
25423	Ohalo II	1	D	80	D80	d	.	.	Surface	Atlas	Vertebral column	Cyprinidae	Acanthobrama	Acanthobrama sp.	Acanthobrama
25424	Ohalo II	1	D	80	D80	d	.	.	Surface	Atlas	Vertebral column	Cyprinidae	Acanthobrama	Acanthobrama sp.	Acanthobrama
25425	Ohalo II	1	D	80	D80	d	.	.	Surface	Atlas	Vertebral column	Cyprinidae	Acanthobrama	Acanthobrama sp.	Acanthobrama
25426	Ohalo II	1	D	80	D80	d	.	.	Surface	Atlas	Vertebral column	Cyprinidae	Acanthobrama	Acanthobrama sp.	Acanthobrama
25427	Ohalo II	1	D	80	D80	d	.	.	Surface	Atlas	Vertebral column	Cyprinidae	Acanthobrama	Acanthobrama sp.	Acanthobrama
25428	Ohalo II	1	D	80	D80	d	.	.	Surface	Atlas	Vertebral column	Cyprinidae	Acanthobrama	Acanthobrama sp.	Acanthobrama
25429	Ohalo II	1	D	80	D80	d	.	.	Surface	Atlas	Vertebral column	Cyprinidae	Acanthobrama	Acanthobrama sp.	Acanthobrama
25430	Ohalo II	1	D	81	D81	b	212.37	212.37	Floor 2	Atlas	Vertebral column	Cyprinidae	Acanthobrama	Acanthobrama sp.	Acanthobrama
25431	Ohalo II	1	D	81	D81	b	212.37	212.37	Floor 2	Atlas	Vertebral column	Cyprinidae	Acanthobrama	Acanthobrama sp.	Acanthobrama
25432	Ohalo II	1	D	81	D81	b	212.31	212.37	Floor 2	Atlas	Vertebral column	Cyprinidae	Acanthobrama	Acanthobrama sp.	Acanthobrama
25433	Ohalo II	1	E	79	E79	a	212.35	212.41	Floor 2	Atlas	Vertebral column	Cyprinidae	Acanthobrama	Acanthobrama sp.	Acanthobrama
25434	Ohalo II	1	E	79	E79	a	212.35	212.41	Floor 2	Atlas	Vertebral column	Cyprinidae	Acanthobrama	Acanthobrama sp.	Acanthobrama
25435	Ohalo II	1	E	79	E79	a	212.35	212.41	Floor 2	Atlas	Vertebral column	Cyprinidae	Acanthobrama	Acanthobrama sp.	Acanthobrama
25436	Ohalo II	1	E	79	E79	a	212.35	212.41	Floor 2	Atlas/Axis	Vertebral column	Cyprinidae	Acanthobrama	Acanthobrama sp.	Acanthobrama
25437	Ohalo II	1	E	79	E79	b	212.33	212.41	Floor 2	Atlas	Vertebral column	Cyprinidae	Acanthobrama	Acanthobrama sp.	Acanthobrama
25438	Ohalo II	1	E	79	E79	b	212.33	212.41	Floor 2	Atlas/Axis	Vertebral column	Cyprinidae	Acanthobrama	Acanthobrama sp.	Acanthobrama
25439	Ohalo II	1	E	79	E79	b	212.33	212.41	Floor 2	Atlas/Axis	Vertebral column	Cyprinidae	Acanthobrama	Acanthobrama sp.	Acanthobrama
25440	Ohalo II	1	E	79	E79	b	212.33	212.41	Floor 2	Atlas/Axis	Vertebral column	Cyprinidae	Acanthobrama	Acanthobrama sp.	Acanthobrama
25441	Ohalo II	1	E	79	E79	b	212.33	212.41	Floor 2	Atlas	Vertebral column	Cyprinidae	Acanthobrama	Acanthobrama sp.	Acanthobrama
25442	Ohalo II	1	E	79	E79	c	212.34	212.38	Floor 2	Atlas/Axis	Vertebral column	Cyprinidae	Acanthobrama	Acanthobrama sp.	Acanthobrama
25443	Ohalo II	1	E	79	E79	c	212.34	212.38	Floor 2	Atlas	Vertebral column	Cyprinidae	Acanthobrama	Acanthobrama sp.	Acanthobrama
25444	Ohalo II	1	E	79	E79	c	212.34	212.38	Floor 2	Atlas	Vertebral column	Cyprinidae	Acanthobrama	Acanthobrama sp.	Acanthobrama
25445	Ohalo II	1	E	79	E79	c	212.34	212.38	Floor 2	Atlas	Vertebral column	Cyprinidae	Acanthobrama	Acanthobrama sp.	Acanthobrama
25446	Ohalo II	1	E	79	E79	c	212.34	212.38	Floor 2	Atlas/Axis	Vertebral column	Cyprinidae	Acanthobrama	Acanthobrama sp.	Acanthobrama
25447	Ohalo II	1	E	79	E79	c	212.34	212.38	Floor 2	Atlas	Vertebral column	Cyprinidae	Acanthobrama	Acanthobrama sp.	Acanthobrama
25448	Ohalo II	1	E	79	E79	c	212.34	212.38	Floor 2	Atlas	Vertebral column	Cyprinidae	Acanthobrama	Acanthobrama sp.	Acanthobrama
25449	Ohalo II	1	E	79	E79	c	212.34	212.38	Floor 2	Atlas	Vertebral column	Cyprinidae	Acanthobrama	Acanthobrama sp.	Acanthobrama
[truncated: 17,690 more rows]
